# Supplementary material for: Quantifying the contribution of Neanderthal introgression to the heritability of complex traits
Source: Nat Commun. 2021 Jul 22;12:4481. doi: 10.1038/s41467-021-24582-y (PMC8298587; doi:10.1038/s41467-021-24582-y)
Supplement: Supplementary file 3 — Supplementary Data 1 [file 41467_2021_24582_MOESM3_ESM.xlsx]

## Sheet: Supplementary Data 1
Supplementary Data 1. Heritability enrichment for introgressed variants. Heritability enrichment and depletion results with confidence intervals and statistics for Neanderthal introgressed variants shown in Fig. 1C. P are calculated empirically by LDSC using a block jackknife (n = 200). q values are corrected for multiple comparisons using the Benjamini-Hochberg FDR-correction at the 0.05 level. …
Heritability enrichment/depletion for introgressed variants (Fig. 1C)
trait	enrichment	depletion=1/enr	stderr	pval	qval (FDR-BH α=0.05)	lower_CI	upper_CI
HighCholesterol	0.213421	4.68557	0.244573	0.001372	0.018754	0.08288	0.549572
HDL	0.359528	2.78142	0.343654	0.05852	0.218119	0.124579	1.03758
LDL	0.424695	2.35463	0.408397	0.155982	0.491944	0.130093	1.38644
FirstBirthAge	0.489845	2.04146	0.204287	0.012919	0.08828	0.279058	0.859848
Anorexia	0.51414	1.94499	0.446984	0.2769	0.51604	0.154979	1.70565
Hypothyroidism	0.536614	1.86354	0.189326	0.016422	0.096183	0.322724	0.892262
RA	0.54439	1.83692	0.404922	0.249721	0.511929	0.193291	1.53324
CrohnsDz	0.554532	1.80332	0.462374	0.348204	0.594849	0.161768	1.90091
UC	0.579111	1.72679	0.382147	0.266197	0.51604	0.221084	1.51693
PlateletCount	0.592574	1.68755	0.137188	0.004349	0.035661	0.413566	0.849063
SystolicBP	0.63814	1.56705	0.099028	0.000365	0.014974	0.498461	0.81696
DepressiveSxs	0.643197	1.55473	0.461951	0.444678	0.729273	0.207427	1.99445
YearsOfEd	0.669496	1.49366	0.113296	0.004126	0.035661	0.508953	0.880679
BMI	0.671583	1.48902	0.098432	0.000957	0.018754	0.530272	0.850552
Neuroticism	0.706502	1.41542	0.236093	0.22888	0.511929	0.401172	1.24422
WaistHipRatio	0.709536	1.40937	0.129568	0.026027	0.133387	0.524501	0.959849
Schizophrenia	0.72441	1.38044	0.184331	0.133034	0.454533	0.475667	1.10323
SmokingStatus	0.742216	1.34732	0.127107	0.044184	0.181154	0.555173	0.992276
Resp_ENT_Dz	0.742449	1.34689	0.207654	0.215558	0.511929	0.463422	1.18948
MenarcheAge	0.745924	1.34062	0.115368	0.031352	0.142824	0.571187	0.974116
T2D	0.759389	1.31685	0.190399	0.213405	0.511929	0.492229	1.17155
Height	0.819823	1.21978	0.130196	0.168529	0.493549	0.617883	1.08776
NumChildrenBorn	0.840035	1.19043	0.365345	0.661202	0.847165	0.385243	1.83173
DermDz	0.914293	1.09374	0.514444	0.867303	0.95684	0.31959	2.61563
EosinophilCount	0.923507	1.08283	0.17424	0.659599	0.847165	0.648118	1.31591
WBCCount	0.925591	1.08039	0.145811	0.610134	0.833849	0.687596	1.24596
RDW	0.937912	1.0662	0.210895	0.768958	0.913303	0.611518	1.43852
RBCCount	0.950773	1.05178	0.23659	0.834814	0.95076	0.59159	1.52803
FEV1_FVC_Ratio	0.952129	1.05028	0.146456	0.742794	0.913303	0.710316	1.27626
Heel_T_Score	0.968281	1.03276	0.225065	0.886827	0.95684	0.621173	1.50935
MorningPerson	0.989816	1.01029	0.170786	0.952378	0.976188	0.707391	1.385
Eczema	1.00865	0.991422	0.342244	0.979414	0.979414	0.524268	1.94057
FVC	1.045	0.956934	0.160761	0.779649	0.913303	0.767689	1.42249
HairColor	1.04747	0.954684	0.504777	0.924618	0.972034	0.40081	2.73742
MenopauseAge	1.22812	0.814256	0.40422	0.571173	0.833849	0.603101	2.50085
Sunburn	1.28576	0.777753	0.424148	0.496581	0.777689	0.622973	2.65367
Balding	1.29617	0.771505	0.281191	0.289878	0.516738	0.801729	2.09554
Tanning	1.34113	0.745638	0.672188	0.602376	0.833849	0.444541	4.04606
SkinColor	1.40469	0.711901	0.630063	0.512137	0.777689	0.508524	3.88016
ASD	1.47297	0.678901	0.42449	0.242644	0.511929	0.769216	2.82058
AutoimmuneDz	1.6555	0.604047	0.531836	0.206929	0.511929	0.756705	3.62186
