# Supplementary material for: Quantifying the contribution of Neanderthal introgression to the heritability of complex traits
Source: Nat Commun. 2021 Jul 22;12:4481. doi: 10.1038/s41467-021-24582-y (PMC8298587; doi:10.1038/s41467-021-24582-y)
Supplement: Supplementary file 5 — Supplementary Data 3 [file 41467_2021_24582_MOESM5_ESM.xlsx]

## Sheet: Supplementary Data 3
	Supplementary Data 3. Chapter enrichment for 405 traits. For each of the phenotypic chapters, we list the median and mean heritability enrichment. These results are also plotted in Fig. S11. For those subchapters which are depleted (enrichment below 1), we also report the fold-depletion (1/Enrichment). Subchapters are ordered by their median enrichment. P values are from two-tailed one-sample t-t…
trait	Enrichment (median)	Fold-depletion (median)	Enrichment (mean)	Fold-depletion (mean)	lower_CI	upper_CI	stderr	P	N (traits)
Functions of the Skin and Related Structures	2.60212	NA	2.71908	NA	2.35058	3.14535	0.0322686	0.0055	3
Injury, Poisoning and Certain Other Consequences of External Causes	2.28003	NA	1.58397	NA	0.588795	4.26117	0.219277	0.4585	3
Endocrine, Nutritional and Metabolic Diseases	1.66776	NA	1.58546	NA	1.18524	2.12082	0.0644635	0.036	5
Disease of the Respiratory System	1.62395	NA	1.62395	NA	NA	NA	NA	NA	1
Structure Involved in Voice and Speech	1.59515	NA	1.63075	NA	1.01082	2.63088	0.105977	0.1388	4
Diseases of the Blood and Blood-forming Organs and Certain Disorders Involving the Immune Mechanism	1.54875	NA	1.54875	NA	NA	NA	NA	NA	1
Diseases of the Respiratory System	1.45347	NA	1.46993	NA	1.31926	1.63782	0.0239634	0.0022	5
Diseases of the Digestive System	1.42457	NA	1.25555	NA	0.837757	1.88169	0.0896507	0.3852	3
Diseases of the Eye and Adnexa	1.36575	NA	1.36575	NA	NA	NA	NA	NA	1
Mortality	1.31381	NA	1.2931	NA	1.00856	1.65791	0.055066	0.089	7
Communication	1.2704	NA	1.2704	NA	NA	NA	NA	NA	1
Diseases of the Musculoskeletal System and Connective Tissue	1.24961	NA	1.14272	NA	0.732568	1.78252	0.098517	0.582	6
Symptoms, Signs and Abnormal Clinical and Laboratory Findings, Not Elsewhere Classified	1.22295	NA	1.22295	NA	NA	NA	NA	NA	1
Interpersonal Interactions and Relationships	1.208	NA	1.25904	NA	0.928458	1.70732	0.0674876	0.1724	10
Domestic Life	1.20773	NA	0.738937	1.3533	0.0387077	1.68632	0.0669825	0.5693	7
Products and Technology	1.17888	NA	1.17888	NA	NA	NA	NA	NA	1
Factors Influencing Health Status and Contact with Health Services	1.14678	NA	0.912217	1.09623	0.46689	1.7823	0.14841	0.7988	6
Diseases of the Nervous System	1.12972	NA	0.991794	1.00827	0.68641	1.43304	0.08155	0.969	3
Sensory Functions and Pain	1.09423	NA	0.9302	1.07504	0.685892	1.26153	0.0675107	0.6499	13
Mental and Behavioural Disorders	1.08218	NA	1.06515	NA	0.882025	1.28628	0.0418	0.518	26
Functions of the Cardiovascular, Haematological, Immunological and Respiratory Systems	1.06876	NA	0.958922	1.04284	0.756423	1.21563	0.0525606	0.7317	27
Neuromusculoskeletal and Movement-Related Functions	1.03418	NA	1.16508	NA	0.774337	1.753	0.0905232	0.5398	3
Structures Related to Movement	1.03041	NA	1.14153	NA	1.04169	1.25094	0.0202798	0.0114	18
Functions of the Digestive, Metabolic and Endocrine Systems	0.955789	1.04626	0.967393	1.03371	0.874995	1.06282	0.00714328	0.5015	53
Diseases of the Circulatory System	0.935074	1.06943	0.914192	1.09386	0.805283	1.03783	0.0281066	0.2243	6
Self-Care	0.926954	1.0788	0.849327	1.1774	0.705771	1.00066	0.0116855	0.0544	82
Genitourinary and Reproductive Functions	0.872561	1.14605	0.773747	1.29241	0.561724	1.0658	0.070957	0.1551	9
Major Life Areas	0.80927	1.23568	0.578221	1.72944	0.343214	0.837363	0.0216612	0.0052	23
Mental Functions	0.757212	1.32063	0.714909	1.39878	0.579451	0.857634	0.0115808	0.0004	52
The Eye, Ear and Related Structures	0.687811	1.45389	0.528994	1.89038	0.292509	0.790472	0.0222607	0.0028	21
Mobility	0.51217	1.95248	0.307494	3.2521	0.0455633	2.07519	0.423072	0.3127	4
