# Supplementary material for: Quantifying the contribution of Neanderthal introgression to the heritability of complex traits
Source: Nat Commun. 2021 Jul 22;12:4481. doi: 10.1038/s41467-021-24582-y (PMC8298587; doi:10.1038/s41467-021-24582-y)
Supplement: Supplementary file 6 — Supplementary Data 4 [file 41467_2021_24582_MOESM6_ESM.xlsx]

## Sheet: Supplementary Data 4
Supplementary Data 4. Subchapter enrichment for 405 traits. For each of the phenotypic subchapters, we list the median and mean heritability enrichment. These results are also plotted in Figs. 2B-2E and Fig. S12. For those subchapters which are depleted (enrichment below 1), we also report the fold-depletion (1/Enrichment). Subchapters are ordered by their median enrichment. P values are from two…
trait	Enrichment (median)	Fold-depletion (median)	Enrichment (mean)	Fold-depletion (mean)	lower_CI	upper_CI	stderr	P	N (traits)
Functions of Hair	2.60212	NA	2.71908	NA	2.35058	3.14535	0.0322686	0.0055	3
Endocrine Gland Functions	2.1638	NA	2.1638	NA	NA	NA	NA	NA	1
Disorders of Puberty, Not Elsewhere Classified	2.00493	NA	1.60401	NA	0.94893	2.71132	0.116313	0.2197	3
Superficial Injuries Involving Multiple Body Regions	1.78428	NA	1.32023	NA	0.266908	6.53038	0.354229	0.791	2
Control of Voluntary Movement Functions	1.74776	NA	1.74776	NA	NA	NA	NA	NA	1
Vasomotor and Allergic Rhinitis	1.62395	NA	1.6004	NA	1.44561	1.77177	0.0225403	0.012	3
Structure of Mouth	1.59515	NA	1.63075	NA	1.01082	2.63088	0.105977	0.1388	4
Diabetes Mellitus	1.56164	NA	1.55803	NA	1.36346	1.78037	0.0295587	0.097	2
Exercise Tolerance Functions	1.46753	NA	1.19019	NA	0.825618	1.71575	0.0810397	0.3868	7
Menstruation Functions	1.46099	NA	1.36944	NA	0.671425	2.79311	0.157931	0.5462	2
Diverticular Disease of Intestine	1.42457	NA	1.42457	NA	NA	NA	NA	NA	1
Family Relationships	1.39983	NA	1.59743	NA	0.982592	2.597	0.107678	0.1995	3
Asthma	1.38791	NA	1.3957	NA	1.23012	1.58357	0.0279821	0.0354	3
Disorders of Lens	1.36575	NA	1.36575	NA	NA	NA	NA	NA	1
All-Cause Mortality	1.31381	NA	1.2931	NA	1.00856	1.65791	0.055066	0.089	7
Structures related to movement, unspecified	1.31122	NA	1.23249	NA	1.10143	1.37914	0.0249119	0.0039	12
Conversation and Use of Communication Devices and Techniques	1.2704	NA	1.2704	NA	NA	NA	NA	NA	1
Unspecified	1.26565	NA	1.26565	NA	NA	NA	NA	NA	1
Problems Related to Upbringing	1.23877	NA	1.23877	NA	NA	NA	NA	NA	1
Mental and Behavioural Disorders Due to Use of Tobacco	1.23545	NA	1.20756	NA	0.989494	1.47369	0.0441311	0.0931	11
Abnormalities of Breathing	1.22295	NA	1.22295	NA	NA	NA	NA	NA	1
WBC	1.20753	NA	1.27065	NA	1.022	1.57978	0.0482513	0.0745	7
Depressive Episode	1.19377	NA	1.23169	NA	0.893414	1.69806	0.0711479	0.2504	7
Assets	1.17888	NA	1.17888	NA	NA	NA	NA	NA	1
Pain in Chest	1.16059	NA	1.13452	NA	0.745838	1.72574	0.0929418	0.6608	2
Persons with Potential Health Hazards Related to Socioeconomic and Psychosocial Circumstances	1.14678	NA	0.912217	1.09623	0.46689	1.7823	0.14841	0.7988	6
Heart Functions	1.11758	NA	1.1975	NA	0.501348	2.86028	0.192926	0.7242	3
Hearing Functions	1.10312	NA	0.903954	1.10625	0.389355	2.09868	0.186633	0.8294	4
Other Arthrosis	1.05344	NA	0.848172	1.17901	0.222643	3.23116	0.296365	0.8493	2
Informal Social Relationships	1.02973	NA	1.13692	NA	0.779104	1.65907	0.0837423	0.5305	7
Height	1.01943	NA	0.986643	1.01354	0.915593	1.06321	0.01656	0.758	3
Food	1.01416	NA	0.770043	1.29863	0.515675	1.14988	0.0888465	0.2124	28
Gonarthrosis [Arthrosis of Knee]	1.01014	NA	1.01014	NA	1.01014	1.01014	0	0	2
Angina Pectoris	1.00776	NA	1.00747	NA	0.961119	1.05605	0.0104354	0.8089	2
Structure of Ankle	1.00197	NA	0.971935	1.02888	0.889521	1.06199	0.0196333	0.5932	3
Sensation of Pain	0.998996	1.00101	0.89339	1.11933	0.627182	1.27259	0.0783915	0.5553	7
Weight Maintenance Functions	0.993213	1.00683	0.974372	1.0263	0.918989	1.03309	0.0129665	0.39	39
Muscle Power Functions	0.954569	1.04759	0.951244	1.05126	0.807494	1.12058	0.0363022	0.6569	2
Blood Pressure Functions	0.947516	1.05539	0.601118	1.66357	0.23265	1.55316	0.210335	0.3705	4
Acquisition of Necessities	0.940425	1.06335	0.659966	1.51523	-0.111033	1.75506	0.0777549	0.5237	6
Looking After One's Health	0.914963	1.09294	0.783451	1.2764	0.596246	0.984447	0.0157488	0.04	54
Essential (Primary) Hypertension	0.8866	1.1279	0.8866	1.1279	NA	NA	NA	NA	1
Sleep Functions	0.856581	1.16743	0.804981	1.24226	0.509963	1.27067	0.101146	0.3944	6
Disorders of Gallbladder, Biliary Tract and Pancreas	0.838634	1.19242	0.838634	1.19242	NA	NA	NA	NA	1
Psychomotor Functions	0.835941	1.19626	0.835941	1.19626	NA	NA	NA	NA	1
General Metabolic Functions	0.815564	1.22614	0.891401	1.12183	0.396828	1.49042	0.0424529	0.7165	6
Temperament and Personality Functions	0.812485	1.23079	0.736858	1.35711	0.552411	0.934926	0.0157877	0.0146	35
Chronic Ischaemic Heart Disease	0.783038	1.27708	0.783038	1.27708	NA	NA	NA	NA	1
Education	0.77912	1.2835	0.551245	1.81407	0.174141	0.995452	0.036287	0.0884	8
Sexual Functions	0.77625	1.28824	0.770252	1.29828	0.603217	0.983541	0.0541629	0.2837	2
Mental and Behavioural Disorders Due to Use of Alcohol	0.738027	1.35496	0.789336	1.26689	0.512507	1.21569	0.0956949	0.3186	8
Water, Mineral and Electrolyte Balance Functions	0.707571	1.41329	0.701624	1.42526	0.424643	1.15927	0.111266	0.2159	7
Structure of Eyeball	0.687811	1.45389	0.528994	1.89038	0.292509	0.790472	0.0222607	0.0028	21
Sleep Disorders	0.684951	1.45996	0.684951	1.45996	NA	NA	NA	NA	1
RBC	0.674164	1.48332	0.65564	1.52523	0.420937	1.02121	0.0981881	0.1209	6
Higher-Level Cognitive Functions	0.658615	1.51834	0.519006	1.92676	0.367539	0.732892	0.0764634	0.0058	9
Work and Employment	0.657741	1.52035	0.527981	1.89401	0.292842	0.951926	0.130605	0.1237	4
Procreation Functions	0.609355	1.64108	0.61689	1.62103	0.425541	0.894281	0.0822788	0.0633	5
Potential Health Hazards Related to Socioeconomic and Psychosocial Circumstances	0.581369	1.72008	0.540459	1.85028	0.128101	1.03483	0.0401942	0.1	10
Moving Around Using Transportation	0.51217	1.95248	0.307494	3.2521	0.0455633	2.07519	0.423072	0.3127	4
Memory Functions	0.276398	3.61797	0.276398	3.61797	NA	NA	NA	NA	1
