# Supplementary material for: Quantifying the contribution of Neanderthal introgression to the heritability of complex traits
Source: Nat Commun. 2021 Jul 22;12:4481. doi: 10.1038/s41467-021-24582-y (PMC8298587; doi:10.1038/s41467-021-24582-y)
Supplement: Supplementary file 7 — Supplementary Data 5 [file 41467_2021_24582_MOESM7_ESM.xlsx]

## Sheet: Supplementary Data 5
Supplementary Data 5. Genomic windows with strong correlation between Neanderthal LD profile and trait association identified by SLDP. For the 8 traits considered by the direction of effect analysis using SLDP (Methods), we identified windows with a strong (Pearson) correlation between Neanderthal LD profile and trait-associated risk or protection (column: window_r). This table contains windows t…
trait	window_chr	window_start	window_end	window_maxGWASchi2	window_r	window_numSLDPregressionSNPs	overlapping_or_closest_genes
AutoimmuneDz	chr1	2523207	2559640	17.5653	-0.760813	24	['MMEL1', 'FAM213B']
AutoimmuneDz	chr11	2879450	2935666	16.6195	0.185306	29	['CDKN1C', 'SLC22A18AS', 'SLC22A18']
AutoimmuneDz	chr11	57058231	57139196	15.5394	0.88034	42	['TNKS1BP1', 'SSRP1', 'P2RX3']
AutoimmuneDz	chr11	118215221	118245739	27.5331	0.77359	15	['CD3G', 'UBE4A']
AutoimmuneDz	chr12	111370294	111425537	16.9752	0.871826	26	['MYL2', 'CCDC63']
AutoimmuneDz	chr13	36082232	36150958	15.6634	0.693815	54	['NBEA', 'MAB21L1']
AutoimmuneDz	chr2	242016088	242139289	16.199	-0.47717	90	['SNED1', 'MTERF4', 'PASK', 'PPP1R7', 'ANO7']
AutoimmuneDz	chr22	17378874	17413508	15.9696	0.751723	23	['GAB4', 'XKR3']
AutoimmuneDz	chr22	27691003	27733775	17.2707	0.670914	37	['LOC105372977', 'LOC284898']
AutoimmuneDz	chr22	27762380	27792382	17.4849	0.731056	25	['LOC105372977', 'LOC284898']
AutoimmuneDz	chr6	78080132	78110157	18.4153	0.750648	17	['HTR1B', 'MEI4']
AutoimmuneDz	chr7	50649920	50739129	15.1765	-0.837919	74	['GRB10', 'DDC']
Balding	chr1	21610143	21656522	21.4823	-0.69969	32	['ECE1', 'EIF4G3']
Balding	chr1	26628858	26665550	18.5373	0.701185	26	['UBXN11', 'CD52', 'AIM1L']
Balding	chr1	170164062	170196363	33.4396	-0.713666	25	['METTL11B', 'KIFAP3']
Balding	chr1	170217871	170345500	109.029	-0.817736	63	['METTL11B', 'GORAB']
Balding	chr1	170350621	170418331	112.443	-0.953926	32	['GORAB', 'METTL11B']
Balding	chr1	170922286	170969492	19.5682	0.868545	30	['MROH9', 'FMO3']
Balding	chr1	208103577	208149272	16.3928	0.692678	24	['CD34', 'PLXNA2']
Balding	chr1	214639963	214702610	23.7198	-0.840312	38	['PTPN14', 'CENPF']
Balding	chr1	214727610	214790560	19.0995	-0.880224	34	['CENPF', 'PTPN14']
Balding	chr1	219896741	219933662	34.8938	0.635159	23	['SLC30A10', 'EPRS']
Balding	chr1	219937763	219993349	47.2189	0.728693	28	['SLC30A10', 'EPRS']
Balding	chr10	29282996	29326428	15.7038	0.708736	41	['C10orf126', 'LYZL1']
Balding	chr10	67238949	67285074	19.9934	0.931618	22	['CTNNA3', 'LRRTM3']
Balding	chr11	44430435	44460437	187.211	0.737188	25	['ALX4', 'CD82']
Balding	chr11	55670554	55704110	19.9997	-0.71707	37	['OR5W2', 'OR5I1']
Balding	chr11	55832943	55905449	20.0471	-0.736138	40	['OR8I2', 'OR8H2', 'OR8H3', 'OR8J3']
Balding	chr11	56466766	56499046	19.2545	-0.716683	17	['OR9G1', 'OR9G4']
Balding	chr11	116692399	116787787	25.5076	-0.706459	58	['APOA4', 'APOC3', 'APOA1', 'SIK3']
Balding	chr12	26272228	26314452	22.2152	-0.678477	19	['BHLHE41', 'SSPN']
Balding	chr12	26332976	26394532	85.6069	-0.737519	43	['SSPN', 'BHLHE41']
Balding	chr12	28124003	28154005	17.7165	0.711971	15	['PTHLH', 'KLHL42']
Balding	chr12	29339240	29374264	92.0967	-0.665548	23	['FAR2', 'ERGIC2']
Balding	chr12	59221727	59313107	16.6448	0.720739	47	['LRIG3', 'SLC16A7']
Balding	chr12	104222827	104304592	18.1493	-0.779334	71	['NT5DC3', 'HSP90B1']
Balding	chr14	68849309	68909072	25.2858	0.750697	38	['RAD51B', 'ZFP36L1']
Balding	chr14	69012864	69060876	45.3427	0.649035	35	['RAD51B', 'ZFP36L1']
Balding	chr15	33344572	33387568	50.6901	-0.712869	23	['FMN1', 'RYR3']
Balding	chr15	33417817	33447819	24.2212	0.7126	33	['FMN1', 'RYR3']
Balding	chr15	57587997	57619402	27.53	-0.735372	17	['TCF12', 'CGNL1']
Balding	chr15	57629265	57674991	28.7553	0.743971	28	['CGNL1', 'TCF12']
Balding	chr15	90983062	91013064	98.0298	-0.738855	15	['IQGAP1', 'CRTC3']
Balding	chr16	89350284	89401808	44.8552	-0.769285	25	['ANKRD11', 'LOC100287036']
Balding	chr16	89705829	89735831	35.2836	-0.829272	17	['CHMP1A', 'SPATA33']
Balding	chr17	43868101	43925455	491.81	0.996802	28	['CRHR1-IT1-CRHR1', 'CRHR1', 'SPPL2C']
Balding	chr17	55182800	55216648	19.9059	-0.724576	21	['AKAP1', 'SCPEP1']
Balding	chr17	64180852	64310688	15.3837	-0.827631	78	['CEP112', 'APOH', 'PRKCA']
Balding	chr18	44038004	44068006	15.3398	0.752264	17	['RNF165', 'LOXHD1']
Balding	chr19	48136800	48181730	37.2198	0.757543	22	['GLTSCR1', 'EHD2']
Balding	chr2	23242268	23277903	17.3981	0.903725	22	['KLHL29', 'ATAD2B']
Balding	chr2	28290661	28320663	57.0146	0.803316	16	['BRE', 'RBKS']
Balding	chr2	28335609	28369745	51.3559	-0.868919	19	['BRE', 'RBKS']
Balding	chr2	32903110	32939202	81.7994	-0.731536	18	['TTC27', 'BIRC6']
Balding	chr2	33140180	33173912	22.012	-0.725223	19	['LTBP1', 'TTC27']
Balding	chr2	67593482	67634656	24.456	-0.685091	21	['ETAA1', 'C1D']
Balding	chr2	85031916	85092040	20.2365	0.756178	30	['DNAH6', 'TRABD2A']
Balding	chr2	174461198	174520488	44.8954	-0.647635	40	['CDCA7', 'SP3']
Balding	chr2	177846378	177897193	43.1307	0.720813	25	['HNRNPA3', 'NFE2L2']
Balding	chr2	177897201	177929806	31.6091	0.754474	17	['HNRNPA3', 'NFE2L2']
Balding	chr21	33032316	33088663	29.4784	0.885093	29	['SOD1', 'SCAF4']
Balding	chr21	33121522	33151524	28.2375	0.943729	16	['SCAF4', 'SOD1']
Balding	chr21	36866393	37058885	25.3422	-0.809036	113	['SETD4', 'CBR1']
Balding	chr3	20081108	20152669	49.0868	-0.854179	47	['KAT2B', 'PP2D1']
Balding	chr3	20197187	20230250	38.3681	-0.802996	18	['SGO1', 'KAT2B']
Balding	chr3	52667944	52697946	19.4843	0.709774	16	['PBRM1', 'GNL3']
Balding	chr3	52723163	52757413	19.8889	0.884242	17	['GNL3', 'GLT8D1', 'SPCS1', 'NEK4']
Balding	chr3	52810460	52843628	21.779	-0.715163	20	['ITIH1', 'ITIH3']
Balding	chr3	62616551	62660954	15.8802	-0.70548	37	['CADPS', 'FEZF2']
Balding	chr3	62671401	62733731	15.9289	-0.744451	84	['CADPS', 'FEZF2']
Balding	chr3	71353543	71384174	27.0702	-0.714304	15	['FOXP1', 'EIF4E3']
Balding	chr3	126665353	126695719	16.4917	-0.710551	18	['CHCHD6', 'PLXNA1']
Balding	chr3	135711677	135741679	27.6687	0.896082	15	['PPP2R3A', 'MSL2']
Balding	chr4	38553301	38611653	16.0697	-0.742968	36	['KLF3', 'TLR10']
Balding	chr4	81052290	81118562	96.3401	-0.867255	36	['PRDM8', 'ANTXR2']
Balding	chr4	81149721	81179723	184.161	-0.73194	15	['FGF5', 'PRDM8']
Balding	chr4	107815259	107850393	77.5034	-0.724881	17	['DKK2', 'GIMD1']
Balding	chr5	110429	172856	24.5282	0.853238	35	['PLEKHG4B', 'LRRC14B']
Balding	chr5	40070950	40101352	16.7567	-0.864728	16	['PTGER4', 'TTC33']
Balding	chr5	82258643	82311682	35.3383	0.767784	29	['TMEM167A', 'XRCC4']
Balding	chr5	101975900	102005902	16.3418	-0.840099	16	['PAM', 'SLCO6A1']
Balding	chr5	102418407	102457913	22.2322	-0.95206	20	['GIN1', 'PPIP5K2']
Balding	chr5	157468483	157543485	82.8956	0.793475	58	['CLINT1', 'LSM11']
Balding	chr6	982116	1026570	19.5037	0.728614	28	['FOXQ1', 'EXOC2']
Balding	chr6	1334826	1390100	18.6054	-0.724142	41	['FOXF2', 'FOXQ1']
Balding	chr6	168274197	168348954	15.5614	-0.703613	53	['AFDN', 'HGC6.3']
Balding	chr7	46458902	46498292	16.5901	-0.782837	21	['IGFBP3', 'IGFBP1']
Balding	chr7	68444732	68491453	22.9824	0.669573	33	['AUTS2', 'TYW1']
Balding	chr8	103828030	103891325	16.2667	-0.966484	31	['AZIN1', 'ATP6V1C1']
Balding	chr8	131303867	131363360	17.1702	-0.802321	30	['ASAP1', 'FAM49B']
Balding	chr9	83457355	83506705	21.0516	-0.751049	25	['TLE1', 'SPATA31D4']
Balding	chr9	83524911	83618802	18.886	-0.717572	52	['TLE1', 'SPATA31D4']
Balding	chr9	83647481	83704410	21.7417	-0.736383	41	['TLE1', 'SPATA31D4']
Balding	chr9	92314682	92349617	16.706	-0.796795	23	['GADD45G', 'SEMA4D']
Balding	chr9	93884623	93997932	41.2511	-0.836842	58	['AUH', 'NFIL3']
Balding	chr9	98333883	98380343	16.6064	0.724166	32	['PTCH1', 'FANCC']
Balding	chr9	110389781	110434280	18.0948	-0.745768	31	['KLF4', 'RAD23B']
Balding	chr9	111065844	111100981	34.1336	0.760051	19	['ACTL7B', 'ACTL7A']
Balding	chr9	111489055	111519523	19.145	-0.806948	16	['ACTL7B', 'ACTL7A']
FVC	chr1	3286128	3335799	18.6028	-0.791254	29	['PRDM16', 'ARHGEF16']
FVC	chr1	11810542	11894699	21.8519	0.783161	66	['AGTRAP', 'C1orf167', 'MTHFR', 'CLCN6']
FVC	chr1	22597688	22637513	45.5126	-0.71563	22	['WNT4', 'ZBTB40']
FVC	chr1	39704070	39758929	20.8091	-0.819681	25	['MACF1', 'KIAA0754']
FVC	chr1	39904232	39957361	20.1377	-0.851919	26	['MACF1', 'BMP8A']
FVC	chr1	150986581	151036509	33.5994	-0.785529	24	['PRUNE1', 'BNIPL', 'C1orf56', 'CDC42SE1', 'MLLT11']
FVC	chr1	151089076	151144254	36.03	-0.856443	23	['GABPB2', 'SEMA6C', 'TNFAIP8L2', 'TNFAIP8L2-SCNM1', 'LYSMD1', 'SCNM1', 'TMOD4']
FVC	chr1	164048334	164097055	19.7092	0.820571	23	['PBX1', 'NUF2']
FVC	chr1	170872020	170908008	27.8161	0.949386	17	['MROH9', 'FMO3']
FVC	chr1	179276800	179332069	20.9297	-0.687178	33	['SOAT1', 'AXDND1']
FVC	chr1	188440407	188549741	19.7003	-0.940603	54	['PLA2G4A', 'BRINP3']
FVC	chr1	188605558	188636928	16.7085	-0.782196	17	['BRINP3', 'PLA2G4A']
FVC	chr1	189232253	189264521	19.1188	0.934836	15	['BRINP3', 'PLA2G4A']
FVC	chr1	198391145	198472080	16.199	0.83208	43	['ATP6V1G3', 'NEK7']
FVC	chr1	214935359	214999422	18.9922	0.809697	34	['CENPF', 'KCNK2']
FVC	chr1	215043412	215098768	22.121	0.759453	29	['KCNK2', 'CENPF']
FVC	chr1	215112768	215147091	35.1305	0.737098	20	['KCNK2', 'CENPF']
FVC	chr1	215186192	215243234	23.9307	-0.611522	40	['KCNK2', 'CENPF']
FVC	chr1	215314265	215349079	20.9407	0.933103	16	['KCNK2', 'KCTD3']
FVC	chr1	220073045	220104352	17.0916	0.776134	16	['SLC30A10', 'EPRS']
FVC	chr1	223070329	223123966	15.6618	-0.697059	32	['DISP1', 'FAM177B']
FVC	chr1	239855619	239906002	15.7014	-0.862682	24	['CHRM3', 'FMN2']
FVC	chr1	240409855	240471022	18.1732	-0.700099	37	['FMN2', 'GREM2']
FVC	chr10	562442	616355	26.573	0.701208	26	['DIP2C', 'LARP4B']
FVC	chr10	27883928	27951242	22.5929	-0.686501	47	['MKX', 'RAB18']
FVC	chr10	45099275	45141900	22.3578	0.740498	23	['CXCL12', 'TMEM72']
FVC	chr10	69893155	70123913	133.578	0.699526	145	['MYPN', 'ATOH7', 'PBLD', 'HNRNPH3', 'RUFY2']
FVC	chr10	71394198	71457887	22.8016	0.780906	60	['C10orf35', 'NEUROG3']
FVC	chr10	124200592	124232632	117.77	-0.805257	17	['ARMS2', 'HTRA1']
FVC	chr10	125072395	125158668	16.0272	-0.791218	65	['BUB3', 'HMX2']
FVC	chr11	32394767	32483058	15.6848	-0.791773	52	['WT1', 'EIF3M']
FVC	chr11	61460231	61494322	24.5282	-0.660322	19	['DAGLA', 'MYRF']
FVC	chr11	100406329	100483735	19.0209	-0.710433	44	['ARHGAP42', 'CNTN5']
FVC	chr11	116700686	116787787	29.3862	-0.73535	47	['APOC3', 'APOA1', 'SIK3']
FVC	chr12	23934394	23964396	19.9291	0.820081	15	['SOX5', 'BCAT1']
FVC	chr12	27968233	28034541	81.85	0.752249	41	['KLHL42', 'MANSC4']
FVC	chr12	28084330	28154005	61.6775	0.182379	45	['PTHLH', 'KLHL42']
FVC	chr12	28227691	28303716	241.268	0.745532	47	['CCDC91', 'PTHLH']
FVC	chr12	28585242	28680359	287.347	0.840044	47	['CCDC91', 'PTHLH']
FVC	chr12	28706412	28750596	256.66	0.714473	32	['CCDC91', 'FAR2']
FVC	chr12	49707791	49743427	15.9121	-0.831662	17	['TROAP', 'C1QL4', 'DNAJC22']
FVC	chr12	49919563	49970935	26.4463	-0.904089	22	['SPATS2', 'KCNH3', 'MCRS1']
FVC	chr12	54157721	54187723	22.6566	0.927755	15	['CALCOCO1', 'ATP5G2']
FVC	chr12	96233489	96265348	21.0901	-0.760162	24	['SNRPF', 'CCDC38']
FVC	chr12	121083407	121113409	52.4639	0.710726	24	['CABP1', 'MLEC']
FVC	chr12	121147412	121192366	60.3465	0.861204	21	['UNC119B', 'ACADS']
FVC	chr13	28940079	28977686	23.7676	0.663608	17	['FLT1', 'PAN3']
FVC	chr13	29022788	29061327	23.3337	0.76699	17	['FLT1', 'PAN3']
FVC	chr13	29117676	29149381	22.7978	0.728016	19	['FLT1', 'POMP']
FVC	chr13	42880164	42948413	15.5307	0.721049	41	['AKAP11', 'DGKH']
FVC	chr13	77609970	77662089	15.2951	0.767591	23	['MYCBP2', 'FBXL3']
FVC	chr13	110426481	110456598	15.7054	-0.787085	16	['IRS2', 'COL4A1']
FVC	chr14	55206541	55243110	35.9172	-0.69797	29	['SAMD4A', 'GCH1']
FVC	chr14	59176252	59311247	19.9255	-0.718421	132	['DACT1', 'KIAA0586']
FVC	chr14	68852810	68909072	23.0573	0.70338	37	['RAD51B', 'ZFP36L1']
FVC	chr14	75034455	75064457	48.3317	0.719859	15	['LTBP2', 'AREL1']
FVC	chr14	92400318	92431364	51.5309	-0.723992	18	['FBLN5', 'TRIP11']
FVC	chr14	92519112	92581983	42.8842	-0.796532	36	['ATXN3', 'NDUFB1']
FVC	chr14	94172830	94202832	19.8123	-0.839425	15	['UNC79', 'PRIMA1']
FVC	chr15	41767682	41811901	27.1024	-0.82343	24	['RTF1', 'ITPKA', 'LTK', 'RPAP1']
FVC	chr15	54860469	54913631	18.8469	-0.676977	32	['UNC13C', 'RSL24D1']
FVC	chr15	67281636	67371774	23.7042	0.769999	61	['SMAD3', 'AAGAB']
FVC	chr15	83423876	83456012	37.7807	0.712518	17	['FSD2', 'WHAMM']
FVC	chr15	85332112	85362114	26.6142	-0.788508	15	['ZNF592', 'ALPK3']
FVC	chr16	4710861	4761392	16.6382	-0.770608	25	['MGRN1', 'NUDT16L1', 'ANKS3']
FVC	chr16	8734802	8806912	28.4601	-0.778045	41	['METTL22', 'ABAT']
FVC	chr16	70675164	70705166	17.2101	0.816094	15	['IL34', 'MTSS1L']
FVC	chr16	77964106	78258384	41.0958	-0.703229	235	['VAT1L', 'CLEC3A', 'WWOX']
FVC	chr16	78510810	78545885	20.2401	-0.769228	50	['WWOX', 'CLEC3A']
FVC	chr16	80774560	80859348	18.3398	0.697555	49	['CDYL2', 'CMC2']
FVC	chr17	43868101	43925455	235.927	-0.986521	28	['CRHR1-IT1-CRHR1', 'CRHR1', 'SPPL2C']
FVC	chr17	64255434	64303637	27.3644	-0.768747	22	['PRKCA', 'APOH']
FVC	chr17	73105926	73137167	17.8354	-0.867403	15	['ARMC7', 'NT5C', 'HN1']
FVC	chr18	193996	241485	48.2608	-0.765046	22	['USP14', 'THOC1']
FVC	chr18	50700772	50744811	52.3756	0.726638	22	['DCC', 'MBD2']
FVC	chr18	54634291	54701616	19.0751	0.356654	48	['WDR7', 'BOD1L2']
FVC	chr18	72913017	72971116	16.0544	0.696343	35	['ZADH2', 'TSHZ1']
FVC	chr19	1357439	1387441	16.2159	-0.910851	17	['MUM1', 'NDUFS7']
FVC	chr19	8138321	8207290	24.8572	-0.76028	46	['FBN3', 'CCL25']
FVC	chr19	52376767	52407141	20.3112	0.723522	23	['ZNF577', 'ZNF649']
FVC	chr2	29517389	29624205	19.6311	-0.724166	102	['ALK', 'CLIP4']
FVC	chr2	36102251	36150389	20.1134	-0.720637	33	['CRIM1', 'FEZ2']
FVC	chr2	37231487	37261489	16.0424	0.724821	16	['HEATR5B', 'STRN']
FVC	chr2	48564776	48618483	58.6296	0.908072	24	['FOXN2', 'PPP1R21']
FVC	chr2	48717942	48769898	57.8786	0.795282	23	['PPP1R21', 'STON1-GTF2A1L', 'STON1']
FVC	chr2	56169396	56223159	88.6498	-0.702332	32	['EFEMP1', 'CCDC85A']
FVC	chr2	105349853	105421549	19.4358	-0.689753	39	['POU3F3', 'MRPS9']
FVC	chr2	137091423	137178071	20.6052	-0.727216	51	['CXCR4', 'THSD7B']
FVC	chr2	137376907	137448213	28.3311	-0.858131	40	['THSD7B', 'CXCR4']
FVC	chr2	137472337	137571709	23.8681	-0.7673	67	['THSD7B', 'CXCR4']
FVC	chr2	137580543	137691118	28.6279	-0.784166	94	['THSD7B', 'CXCR4']
FVC	chr2	176468604	176568643	34.4581	-0.737896	51	['LNPK', 'EVX2']
FVC	chr2	178418577	178594813	85.8903	0.640528	130	['TTC30A', 'PDE11A']
FVC	chr2	218395013	218443069	24.941	-0.758316	23	['TNS1', 'RUFY4']
FVC	chr2	218457170	218502470	23.3502	-0.877888	23	['TNS1', 'RUFY4']
FVC	chr2	218560927	218633815	36.3561	-0.780126	45	['TNS1', 'RUFY4']
FVC	chr2	218653730	218710102	79.9576	-0.734805	44	['TNS1', 'RUFY4']
FVC	chr2	233150766	233193257	16.9077	0.75326	28	['DIS3L2', 'ALPP']
FVC	chr2	239398170	239456308	48.6911	0.882579	28	['ASB1', 'TRAF3IP1']
FVC	chr2	242016088	242071924	19.9898	-0.802512	38	['SNED1', 'MTERF4', 'PASK']
FVC	chr21	36712661	36745471	15.4732	0.824148	17	['RUNX1', 'CLIC6']
FVC	chr22	30827512	30858713	28.1176	-0.711176	16	['SEC14L3', 'MTFP1']
FVC	chr22	32938457	32969443	15.3147	0.708103	24	['SYN3', 'FBXO7']
FVC	chr3	3718370	3803916	22.0158	0.794052	70	['LRRN1', 'CRBN']
FVC	chr3	7754796	7801554	17.5151	-0.799376	25	['GRM7', 'LMCD1']
FVC	chr3	8472489	8550006	33.9586	0.729524	56	['LMCD1', 'SSUH2']
FVC	chr3	8890522	9077146	34.8749	0.763866	145	['RAD18', 'SRGAP3']
FVC	chr3	25179299	25255188	15.98	-0.842704	41	['RARB', 'TOP2B']
FVC	chr3	33055453	33108190	16	0.873274	30	['GLB1', 'TMPPE']
FVC	chr3	68438621	68468623	15.4386	-0.839157	15	['FAM19A1', 'FAM19A4']
FVC	chr3	71353543	71384174	27.04	-0.730385	15	['FOXP1', 'EIF4E3']
FVC	chr3	98460077	98501640	37.6407	0.679964	23	['ST3GAL6', 'DCBLD2']
FVC	chr3	100508251	100555279	26.7165	-0.670602	26	['ABI3BP', 'TFG']
FVC	chr3	131698564	131824297	21.5677	0.891744	97	['CPNE4', 'ACPP']
FVC	chr3	156372113	156402115	17.7098	-0.841882	15	['TIPARP', 'SSR3']
FVC	chr4	4902969	4932971	23.7208	-0.746701	17	['MSX1', 'CYTL1']
FVC	chr4	10331548	10373127	17.2051	0.775593	24	['ZNF518B', 'CLNK']
FVC	chr4	28210170	28269938	16.9629	-0.75293	36	['STIM2', 'TBC1D19']
FVC	chr4	28376624	28408642	21.894	-0.954852	17	['STIM2', 'TBC1D19']
FVC	chr4	106176678	106207457	22.6871	0.76423	15	['TET2', 'PPA2']
FVC	chr4	130248493	130279517	24.0934	-0.712778	16	['C4orf33', 'SCLT1']
FVC	chr4	154490915	154525843	16.3531	-0.790505	18	['KIAA0922', 'TLR2']
FVC	chr5	165323	205639	15.2779	-0.744473	34	['PLEKHG4B', 'LRRC14B', 'CCDC127']
FVC	chr5	580868	689921	17.0701	-0.745966	58	['CEP72', 'TPPP']
FVC	chr5	3430665	3460667	17.3647	0.790356	17	['IRX1', 'C5orf38']
FVC	chr5	3529270	3560313	27.6318	0.659994	22	['IRX1', 'C5orf38']
FVC	chr5	3573436	3606916	38.995	0.70076	22	['IRX1', 'C5orf38']
FVC	chr5	37794263	37861750	34.5638	-0.812987	37	['GDNF', 'GDNF-AS1']
FVC	chr5	53268327	53341381	36.1995	0.803585	41	['ARL15', 'NDUFS4']
FVC	chr5	54402179	54548872	20.9947	0.849341	72	['GZMA', 'CDC20B', 'GPX8', 'MCIDAS', 'CCNO']
FVC	chr5	112328542	112359082	18.157	0.862966	16	['DCP2', 'MCC']
FVC	chr5	131415116	131451961	69.0362	-0.79103	19	['CSF2', 'IL3']
FVC	chr5	131635525	131722429	70.6978	-0.798185	76	['SLC22A4', 'SLC22A5']
FVC	chr5	149948095	149978097	28.3301	0.71357	16	['SYNPO', 'NDST1']
FVC	chr5	167890109	167972847	15.6642	0.844434	52	['WWC1', 'RARS']
FVC	chr6	18690810	18726848	16.3985	0.762407	18	['RNF144B', 'DEK']
FVC	chr6	40258249	40343825	22.4505	-0.548363	65	['LRFN2', 'MOCS1']
FVC	chr6	66925261	66955263	15.684	-0.735063	15	['EYS', 'LOC441155']
FVC	chr6	69703156	69753395	21.6616	-0.774627	31	['ADGRB3', 'LMBRD1']
FVC	chr6	99672653	99755492	18.521	0.677903	49	['FAXC', 'COQ3']
FVC	chr6	99845745	99903013	19.4322	0.712515	30	['PNISR', 'USP45']
FVC	chr6	99945106	100001195	22.9125	0.828819	25	['USP45', 'TSTD3', 'CCNC']
FVC	chr6	100101090	100147370	21.4702	0.815492	22	['PRDM13', 'CCNC']
FVC	chr6	100149248	100216466	17.7797	0.849956	35	['PRDM13', 'CCNC']
FVC	chr6	119772113	119845119	15.7403	-0.859168	35	['MAN1A1', 'FAM184A']
FVC	chr6	136092628	136161508	24.981	-0.672946	36	['PDE7B', 'AHI1']
FVC	chr6	169593805	169632840	72.6211	-0.696104	34	['THBS2', 'WDR27']
FVC	chr7	26544490	26590513	32.3613	0.674286	55	['C7orf71', 'SKAP2']
FVC	chr7	27963713	28018516	33.2664	0.790989	29	['JAZF1', 'TAX1BP1']
FVC	chr7	28116414	28162452	86.7655	0.72226	26	['JAZF1', 'CREB5']
FVC	chr7	46457327	46498292	36.5856	-0.71319	22	['IGFBP3', 'IGFBP1']
FVC	chr7	156120836	156180232	34.3877	-0.752502	37	['RNF32', 'LMBR1']
FVC	chr7	156259752	156289754	16.7535	-0.742973	15	['RNF32', 'LMBR1']
FVC	chr7	156746816	156787542	17.1852	-0.691485	29	['NOM1', 'MNX1']
FVC	chr8	26856592	26892998	20.7207	-0.807707	23	['ADRA1A', 'STMN4']
FVC	chr8	32325281	32359792	34.4076	0.755584	17	['NRG1', 'FUT10']
FVC	chr9	16879138	16925677	17.3297	-0.677793	30	['BNC2', 'CNTLN']
FVC	chr9	34548561	34587815	19.4799	0.66729	23	['CNTFR', 'RPP25L']
FVC	chr9	83169016	83238431	16.495	0.677368	41	['TLE4', 'TLE1']
FVC	chr9	83835714	83896459	28.9756	0.804834	32	['TLE1', 'SPATA31D4']
FVC	chr9	83905936	83964176	17.4858	0.790897	29	['TLE1', 'SPATA31D4']
FVC	chr9	94668048	94698050	22.69	0.733343	17	['ROR2', 'SPTLC1']
FVC	chr9	95180456	95216917	39.8514	0.80362	18	['CENPP', 'OMD']
FVC	chr9	95226361	95299982	38.7519	0.71035	40	['CENPP', 'ASPN', 'ECM2']
FVC	chr9	98138272	98168274	25.022	0.726391	15	['PTCH1', 'FANCC']
FVC	chr9	98213223	98263387	141.755	0.739256	25	['PTCH1', 'FANCC']
FVC	chr9	102017392	102052970	31.5282	-0.737174	19	['SEC61B', 'ALG2']
FVC	chr9	129212190	129285377	17.572	0.761887	51	['MVB12B', 'LMX1B']
Heel_T_Score	chr1	16046802	16095171	123.79	-0.575366	28	['PLEKHM2', 'SLC25A34', 'TMEM82', 'FBLIM1']
Heel_T_Score	chr1	16108197	16139438	119.883	-0.716901	16	['FBLIM1', 'UQCRHL']
Heel_T_Score	chr1	16252145	16282147	122.421	-0.744323	16	['SPEN', 'ZBTB17']
Heel_T_Score	chr1	16291844	16321846	119.327	-0.709583	15	['ZBTB17', 'C1orf64']
Heel_T_Score	chr1	22597688	22653050	366.32	0.79191	31	['ZBTB40', 'WNT4']
Heel_T_Score	chr1	39540641	39575110	26.2626	0.749442	19	['MACF1', 'NDUFS5']
Heel_T_Score	chr1	39704070	39758929	30.1796	0.937875	25	['MACF1', 'KIAA0754']
Heel_T_Score	chr1	39904232	39957361	30.8403	0.933452	26	['MACF1', 'BMP8A']
Heel_T_Score	chr1	45785031	45834872	20.5889	-0.789709	24	['HPDL', 'MUTYH', 'TOE1', 'TESK2']
Heel_T_Score	chr1	56410119	56458365	17.6501	-0.689232	24	['PLPP3', 'PRKAA2']
Heel_T_Score	chr1	57680390	57748416	16.3879	-0.668674	40	['DAB1', 'C8B']
Heel_T_Score	chr1	150993850	151036509	35.5144	-0.726083	22	['PRUNE1', 'BNIPL', 'C1orf56', 'CDC42SE1', 'MLLT11']
Heel_T_Score	chr1	151089076	151144254	31.3175	-0.748082	23	['GABPB2', 'SEMA6C', 'TNFAIP8L2', 'TNFAIP8L2-SCNM1', 'LYSMD1', 'SCNM1', 'TMOD4']
Heel_T_Score	chr1	162006056	162138797	83.5469	0.886546	88	['NOS1AP', 'OLFML2B']
Heel_T_Score	chr1	166569899	166608754	15.9576	0.656231	41	['POGK', 'TADA1']
Heel_T_Score	chr1	189601775	189690416	20.1592	-0.929002	46	['BRINP3', 'RGS18']
Heel_T_Score	chr1	212573891	212695711	15.2162	-0.798078	64	['TMEM206', 'NENF']
Heel_T_Score	chr1	212918543	212975866	17.0305	-0.725443	28	['NSL1', 'TATDN3']
Heel_T_Score	chr1	219677311	219768641	108.724	-0.746789	50	['LYPLAL1', 'SLC30A10']
Heel_T_Score	chr1	219896741	219993349	159.868	-0.871315	57	['SLC30A10', 'EPRS']
Heel_T_Score	chr1	220130582	220220020	181.201	0.924388	54	['EPRS', 'BPNT1']
Heel_T_Score	chr10	3822764	3878901	37.4091	0.737636	53	['KLF6', 'PITRM1']
Heel_T_Score	chr10	27654653	27684824	31.1677	0.779117	22	['PTCHD3', 'RAB18']
Heel_T_Score	chr10	27883928	27951242	102.358	-0.752907	47	['MKX', 'RAB18']
Heel_T_Score	chr10	28342884	28393354	57.2201	-0.677307	35	['MPP7', 'ARMC4']
Heel_T_Score	chr10	33489463	33526047	21.3832	0.74981	31	['NRP1', 'ITGB1']
Heel_T_Score	chr10	43987406	44017408	27.5814	-0.709066	17	['ZNF239', 'HNRNPF']
Heel_T_Score	chr10	45099275	45149272	17.1993	0.680632	24	['CXCL12', 'TMEM72']
Heel_T_Score	chr10	62297447	62351970	30.4947	0.748999	27	['ANK3', 'CDK1']
Heel_T_Score	chr10	67236945	67285074	20.1143	-0.791307	24	['CTNNA3', 'LRRTM3']
Heel_T_Score	chr10	70004369	70123913	15.7157	-0.771529	67	['PBLD', 'HNRNPH3', 'RUFY2']
Heel_T_Score	chr10	88384330	88414332	17.0503	-0.771478	16	['OPN4', 'LDB3']
Heel_T_Score	chr10	121090309	121122900	20.7107	-0.714193	15	['GRK5', 'RGS10']
Heel_T_Score	chr10	126802839	126837134	26.671	-0.719817	22	['CTBP2', 'ZRANB1']
Heel_T_Score	chr10	131303433	131335751	99.1797	-0.837034	16	['MGMT', 'EBF3']
Heel_T_Score	chr10	131396838	131451603	41.5625	-0.0963689	28	['MGMT', 'EBF3']
Heel_T_Score	chr10	133973226	134004118	23.4266	0.711052	15	['JAKMIP3', 'DPYSL4']
Heel_T_Score	chr10	134266535	134323936	37.4924	-0.723193	31	['C10orf91', 'INPP5A']
Heel_T_Score	chr10	134378336	134429687	47.1323	-0.846704	24	['INPP5A', 'C10orf91']
Heel_T_Score	chr11	1571476	1611448	18.2885	0.87816	19	['DUSP8', 'KRTAP5-1']
Heel_T_Score	chr11	9056104	9086175	33.188	-0.841342	17	['SCUBE2', 'NRIP3']
Heel_T_Score	chr11	32104061	32151436	15.9137	-0.756299	25	['RCN1', 'WT1']
Heel_T_Score	chr11	56671658	56701660	17.1148	0.707894	15	['OR5AK2', 'OR9G4']
Heel_T_Score	chr11	56934689	56965264	33.143	-0.77797	22	['LRRC55', 'APLNR']
Heel_T_Score	chr11	57081653	57126693	49.3956	-0.741455	23	['TNKS1BP1', 'SSRP1', 'P2RX3']
Heel_T_Score	chr11	67769276	67800555	26.3077	-0.732306	17	['UNC93B1', 'ALDH3B1', 'NDUFS8']
Heel_T_Score	chr11	68704596	68734598	37.3724	-0.722216	15	['IGHMBP2', 'MRGPRD']
Heel_T_Score	chr11	86402551	86525783	19.1424	0.846404	88	['PRSS23', 'ME3']
Heel_T_Score	chr11	120055768	120085770	16.9958	-0.797532	15	['OAF', 'POU2F3']
Heel_T_Score	chr11	122822035	122862837	25.7201	0.956543	17	['C11orf63', 'BSX']
Heel_T_Score	chr12	15051876	15096218	56.226	0.826617	27	['ERP27', 'ARHGDIB']
Heel_T_Score	chr12	19717286	19764786	17.5854	-0.813987	24	['AEBP2', 'PLEKHA5']
Heel_T_Score	chr12	21293621	21330952	22.4306	-0.679783	50	['SLCO1B1', 'SLCO1B7']
Heel_T_Score	chr12	21395087	21444655	22.0505	-0.839322	30	['SLCO1A2', 'SLCO1B1']
Heel_T_Score	chr12	21449305	21525541	31.2213	-0.74985	79	['SLCO1A2', 'IAPP']
Heel_T_Score	chr12	26270004	26314452	26.1591	-0.755729	19	['BHLHE41', 'SSPN']
Heel_T_Score	chr12	26357256	26390711	51.0539	-0.74304	22	['SSPN', 'BHLHE41']
Heel_T_Score	chr12	28185236	28217810	30.0501	-0.791419	22	['PTHLH', 'CCDC91']
Heel_T_Score	chr12	28650357	28680359	37.8004	-0.936212	15	['CCDC91', 'PTHLH']
Heel_T_Score	chr12	29101317	29157625	91.384	0.720458	46	['FAR2', 'ERGIC2']
Heel_T_Score	chr12	39013851	39070893	20.3257	-0.694856	33	['CPNE8', 'ALG10B']
Heel_T_Score	chr12	39109889	39147428	16.6995	-0.754781	21	['CPNE8', 'ALG10B']
Heel_T_Score	chr12	49937666	49970935	15.5749	0.721574	17	['KCNH3', 'MCRS1']
Heel_T_Score	chr12	54216083	54261522	17.0577	-0.759919	30	['HOXC13', 'HOXC12']
Heel_T_Score	chr12	60248224	60280036	17.1197	-0.74979	15	['SLC16A7', 'LRIG3']
Heel_T_Score	chr12	70310667	70367021	15.2069	-0.715489	43	['MYRFL', 'RAB3IP']
Heel_T_Score	chr12	104103377	104147020	23.383	0.773927	45	['STAB2', 'NT5DC3']
Heel_T_Score	chr12	104226270	104273713	28.3482	-0.72767	43	['NT5DC3', 'HSP90B1']
Heel_T_Score	chr12	121607005	121670063	16.9637	0.703462	36	['P2RX7', 'P2RX4']
Heel_T_Score	chr13	22077760	22117976	32.6098	-0.698667	22	['MICU2', 'ZDHHC20']
Heel_T_Score	chr13	26570120	26600122	15.2779	0.80334	21	['ATP8A2', 'SHISA2']
Heel_T_Score	chr13	42797354	42833466	60.0036	-0.721693	21	['DGKH', 'AKAP11']
Heel_T_Score	chr13	42880164	43002494	688.522	-0.65926	72	['AKAP11', 'DGKH']
Heel_T_Score	chr13	69636635	69693627	20.0006	-0.753941	32	['KLHL1', 'PCDH9']
Heel_T_Score	chr13	74476263	74508002	19.0733	-0.707195	16	['KLF12', 'KLF5']
Heel_T_Score	chr13	110426481	110456598	115.722	-0.832259	16	['IRS2', 'COL4A1']
Heel_T_Score	chr14	59918540	59980429	25.8694	0.766222	32	['GPR135', 'L3HYPDH', 'JKAMP', 'CCDC175']
Heel_T_Score	chr14	92399378	92431364	40.0638	-0.876047	18	['FBLN5', 'TRIP11']
Heel_T_Score	chr14	92519112	92587061	43.994	-0.908911	40	['ATXN3', 'NDUFB1']
Heel_T_Score	chr15	57587997	57650719	16.1636	-0.2562	42	['TCF12', 'CGNL1']
Heel_T_Score	chr15	65480818	65513125	16.4309	-0.749968	16	['CILP', 'CLPX']
Heel_T_Score	chr15	67294270	67324272	77.9901	0.74172	27	['SMAD3', 'AAGAB']
Heel_T_Score	chr15	84677234	84709510	21.3038	-0.754665	17	['ADAMTSL3', 'UBE2Q2L']
Heel_T_Score	chr15	85157181	85213891	20.2104	-0.784819	28	['ZSCAN2', 'WDR73', 'NMB', 'SEC11A']
Heel_T_Score	chr15	90983062	91013064	126.909	0.751276	15	['IQGAP1', 'CRTC3']
Heel_T_Score	chr15	98865508	98906204	28.8036	-0.686173	46	['FAM169B', 'IGF1R']
Heel_T_Score	chr16	9019824	9050124	18.4934	0.709395	16	['USP7', 'CARHSP1']
Heel_T_Score	chr16	10671210	10734262	23.8759	-0.698707	43	['EMP2', 'TEKT5']
Heel_T_Score	chr16	51314885	51346128	58.1803	-0.720312	19	['SALL1', 'CYLD']
Heel_T_Score	chr16	51407252	51469123	95.7071	-0.787253	38	['SALL1', 'CYLD']
Heel_T_Score	chr16	51966652	52042367	55.8398	0.138656	45	['C16orf97', 'TOX3']
Heel_T_Score	chr16	89152456	89185171	23.5671	0.76084	16	['ACSF3', 'CDH15']
Heel_T_Score	chr16	89783402	89829807	34.26	0.760951	24	['VPS9D1', 'ZNF276', 'FANCA']
Heel_T_Score	chr16	89952395	90050141	48.5126	0.856179	55	['TCF25', 'MC1R', 'TUBB3', 'DEF8', 'CENPBD1']
Heel_T_Score	chr17	7825677	7878344	19.578	0.90158	31	['KCNAB3', 'TRAPPC1', 'CNTROB']
Heel_T_Score	chr17	7965900	7995902	15.6697	0.707481	27	['ALOX12B', 'ALOXE3']
Heel_T_Score	chr17	43868101	43925455	110.183	-0.935814	28	['CRHR1-IT1-CRHR1', 'CRHR1', 'SPPL2C']
Heel_T_Score	chr17	64206639	64252143	17.6056	0.673231	37	['APOH', 'CEP112']
Heel_T_Score	chr18	7662546	7694794	22.3455	0.850113	19	['PTPRM', 'LRRC30']
Heel_T_Score	chr18	45711494	45754818	26.8687	0.76774	37	['ZBTB7C', 'SMAD2']
Heel_T_Score	chr18	60013006	60054309	58.1589	0.743301	32	['TNFRSF11A', 'KIAA1468']
Heel_T_Score	chr18	77149054	77189646	57.7372	0.756087	20	['NFATC1', 'ATP9B']
Heel_T_Score	chr19	957246	987248	19.5223	0.752986	20	['ARID3A', 'WDR18']
Heel_T_Score	chr19	33675694	33717245	210.198	-0.809722	22	['LRP3', 'SLC7A10']
Heel_T_Score	chr19	56063720	56093722	19.251	-0.715067	15	['ZNF579', 'SBK3']
Heel_T_Score	chr2	597627	679719	28.2407	0.831735	72	['TMEM18', 'SNTG2']
Heel_T_Score	chr2	32750842	32780844	21.6727	0.733762	15	['BIRC6', 'TTC27']
Heel_T_Score	chr2	37439284	37481846	17.1346	-0.786731	19	['CEBPZ', 'NDUFAF7', 'PRKD3']
Heel_T_Score	chr2	37490103	37544747	35.6481	0.784781	34	['PRKD3', 'NDUFAF7']
Heel_T_Score	chr2	46342131	46419900	15.5141	-0.697116	71	['PRKCE', 'EPAS1']
Heel_T_Score	chr2	67745070	67810023	23.5322	-0.726137	47	['ETAA1', 'C1D']
Heel_T_Score	chr2	109820592	109858921	27.1045	0.805348	20	['SH3RF3', 'EDAR']
Heel_T_Score	chr2	109945593	109977344	46.5042	-0.746216	16	['SH3RF3', 'SEPT10']
Heel_T_Score	chr2	118340319	118477903	31.8694	-0.771847	96	['DDX18', 'CCDC93']
Heel_T_Score	chr2	118481596	118537223	25.2476	-0.658954	35	['DDX18', 'CCDC93']
Heel_T_Score	chr2	118576294	118606296	28.4857	-0.707363	21	['DDX18', 'CCDC93']
Heel_T_Score	chr2	119171011	119205301	539.285	0.741083	16	['INSIG2', 'EN1']
Heel_T_Score	chr2	119290176	119320178	31.0739	-0.73646	17	['EN1', 'MARCO']
Heel_T_Score	chr2	119536588	119611091	605.268	0.687343	53	['EN1', 'MARCO']
Heel_T_Score	chr2	159591435	159645705	26.3107	0.817408	32	['DAPL1', 'PKP4']
Heel_T_Score	chr2	183772140	183818954	45.7179	0.742928	22	['NCKAP1', 'FRZB']
Heel_T_Score	chr2	218395013	218443069	20.8886	-0.827839	23	['TNS1', 'RUFY4']
Heel_T_Score	chr2	218457170	218502470	58.307	-0.91987	23	['TNS1', 'RUFY4']
Heel_T_Score	chr2	218560927	218637888	61.7576	-0.863994	49	['TNS1', 'RUFY4']
Heel_T_Score	chr2	239299632	239345509	21.8481	0.672749	30	['TRAF3IP1', 'ASB1']
Heel_T_Score	chr2	239398170	239456308	18.6089	0.902533	28	['ASB1', 'TRAF3IP1']
Heel_T_Score	chr2	239457097	239487099	19.8346	0.823059	15	['ASB1', 'TRAF3IP1']
Heel_T_Score	chr20	16644900	16703773	20.3464	0.78103	54	['SNRPB2', 'OTOR']
Heel_T_Score	chr20	18458794	18499643	26.0753	0.769974	20	['POLR3F', 'RBBP9', 'SEC23B']
Heel_T_Score	chr20	39150265	39195436	25.4087	-0.993573	20	['MAFB', 'LOC100128988']
Heel_T_Score	chr21	36389288	36527198	40.7567	0.841504	96	['RUNX1', 'CLIC6']
Heel_T_Score	chr21	36813605	36843607	31.8717	0.762032	15	['RUNX1', 'SETD4']
Heel_T_Score	chr21	37003276	37082955	83.3459	-0.816715	43	['SETD4', 'CBR1']
Heel_T_Score	chr21	37491764	37529317	16.0096	0.752195	19	['CBR3', 'DOPEY2']
Heel_T_Score	chr21	37841950	37969987	89.0211	0.0459595	77	['CLDN14', 'CHAF1B']
Heel_T_Score	chr22	19650131	19680133	1088.77	-0.737278	15	['SEPT5', 'GP1BB']
Heel_T_Score	chr22	33129084	33159086	45.8343	0.712745	23	['SYN3', 'TIMP3']
Heel_T_Score	chr22	33172340	33207544	45.227	0.734153	27	['SYN3', 'TIMP3']
Heel_T_Score	chr22	36868072	36925169	47.2835	-0.210364	37	['TXN2', 'FOXRED2', 'EIF3D']
Heel_T_Score	chr22	46145622	46180101	43.8165	-0.736867	18	['ATXN10', 'WNT7B']
Heel_T_Score	chr22	46606043	46706903	23.0698	0.908766	56	['PPARA', 'CDPF1', 'PKDREJ', 'TTC38', 'GTSE1']
Heel_T_Score	chr22	50166913	50198162	56.9678	-0.813991	15	['BRD1', 'ZBED4']
Heel_T_Score	chr22	50273343	50330363	65.0926	-0.962458	29	['ZBED4', 'ALG12', 'CRELD2']
Heel_T_Score	chr22	50522899	50552901	15.9057	-0.727423	21	['MLC1', 'MOV10L1']
Heel_T_Score	chr3	25487316	25518679	71.4279	0.737924	19	['RARB', 'TOP2B']
Heel_T_Score	chr3	25566796	25601255	40.9114	-0.804326	24	['RARB', 'TOP2B']
Heel_T_Score	chr3	46053762	46084573	17.9946	-0.843755	15	['XCR1', 'FYCO1']
Heel_T_Score	chr3	52578117	52612664	34.6579	-0.975623	17	['PBRM1', 'SMIM4']
Heel_T_Score	chr3	52667944	52698898	29.721	-0.895795	17	['PBRM1', 'GNL3']
Heel_T_Score	chr3	52703278	52757413	29.6415	-0.828126	24	['PBRM1', 'GNL3', 'GLT8D1', 'SPCS1', 'NEK4']
Heel_T_Score	chr3	61919146	61980103	20.6552	0.0389437	52	['PTPRG', 'C3orf14']
Heel_T_Score	chr3	99517530	99547532	30.7404	0.887806	15	['CMSS1', 'COL8A1']
Heel_T_Score	chr3	112940446	112970448	26.9392	0.81735	18	['BOC', 'CFAP44']
Heel_T_Score	chr3	128333012	128373753	28.072	-0.837779	24	['RPN1', 'RAB7A']
Heel_T_Score	chr3	128568718	128598720	27.6792	-0.801116	15	['ACAD9', 'RAB7A']
Heel_T_Score	chr3	156076308	156106310	19.0026	0.747075	15	['KCNAB1', 'SSR3']
Heel_T_Score	chr3	156266182	156296184	36.9664	0.784344	15	['SSR3', 'KCNAB1']
Heel_T_Score	chr3	156853448	156887076	47.8629	0.847422	17	['CCNL1', 'LEKR1']
Heel_T_Score	chr4	3448450	3493323	20.8283	0.720675	25	['HGFAC', 'DOK7']
Heel_T_Score	chr4	16395292	16433656	16.751	-0.707522	25	['LDB2', 'TAPT1']
Heel_T_Score	chr4	38596800	38648297	16.6048	0.778844	28	['KLF3', 'TLR10']
Heel_T_Score	chr4	38695396	38752018	18.7914	0.745894	34	['KLF3', 'TLR10']
Heel_T_Score	chr4	101412623	101539990	25.904	0.765717	80	['EMCN', 'DDIT4L']
Heel_T_Score	chr4	119641587	119693580	31.848	-0.799506	30	['SEC24D', 'METTL14']
Heel_T_Score	chr4	119766336	119810642	30.6307	-0.906494	22	['SYNPO2', 'SEC24D']
Heel_T_Score	chr4	126962086	126992088	23.4256	0.890934	15	['FAT4', 'ANKRD50']
Heel_T_Score	chr4	127008556	127048186	23.3337	0.714955	18	['FAT4', 'ANKRD50']
Heel_T_Score	chr4	127529906	127563421	54.2094	-0.755743	18	['INTU', 'SLC25A31']
Heel_T_Score	chr4	127701117	127739530	41.2639	-0.836788	17	['INTU', 'SLC25A31']
Heel_T_Score	chr4	127796265	127830859	30.2005	0.877537	17	['INTU', 'SLC25A31']
Heel_T_Score	chr4	157358245	157448970	33.7863	-0.799682	57	['PDGFC', 'CTSO']
Heel_T_Score	chr4	165690299	165752589	23.0823	0.574862	46	['APELA', 'TRIM61']
Heel_T_Score	chr5	595091	692718	16.8256	0.728208	52	['CEP72', 'TPPP']
Heel_T_Score	chr5	34502719	34574175	17.0107	0.720395	47	['RAI14', 'TTC23L']
Heel_T_Score	chr5	40070950	40101352	27.9862	-0.860395	16	['PTGER4', 'TTC33']
Heel_T_Score	chr5	54462559	54507515	52.5103	0.722042	21	['CDC20B', 'GPX8']
Heel_T_Score	chr5	60930610	60975764	22.154	0.73955	33	['C5orf64', 'ZSWIM6']
Heel_T_Score	chr5	65952053	66002562	21.8818	0.702841	39	['MAST4', 'SREK1']
Heel_T_Score	chr5	82357663	82400492	43.1255	0.681661	22	['TMEM167A', 'XRCC4']
Heel_T_Score	chr5	99119655	99179503	18.094	0.896363	29	['FAM174A', 'CHD1']
Heel_T_Score	chr5	108646936	108683954	64.008	0.8028	16	['PJA2', 'FER']
Heel_T_Score	chr5	119869990	119907906	16.2538	-0.768078	29	['PRR16', 'FAM170A']
Heel_T_Score	chr5	131577868	131630966	16.9135	0.638759	32	['PDLIM4', 'SLC22A4']
Heel_T_Score	chr5	131702048	131784174	21.6383	0.627347	56	['SLC22A5', 'SLC22A4']
Heel_T_Score	chr5	143056380	143098967	39.8489	0.696689	26	['HMHB1', 'NR3C1']
Heel_T_Score	chr5	145691675	145721677	16.7306	0.737657	15	['POU4F3', 'RBM27']
Heel_T_Score	chr5	148866156	148898634	18.8669	0.717844	17	['CSNK1A1', 'ARHGEF37']
Heel_T_Score	chr5	151826774	151931514	16.8133	0.827634	52	['NMUR2', 'GLRA1']
Heel_T_Score	chr5	168682805	168730942	17.1752	0.798894	24	['SLIT3', 'SPDL1']
Heel_T_Score	chr6	39341436	39387853	18.1186	-0.714334	32	['KIF6', 'KCNK16']
Heel_T_Score	chr6	39728237	39784455	17.4306	0.737324	39	['DAAM2', 'KIF6']
Heel_T_Score	chr6	44454027	44494176	23.6264	0.699149	24	['CDC5L', 'SPATS1']
Heel_T_Score	chr6	55228147	55259729	15.4158	-0.724246	16	['GFRAL', 'HMGCLL1']
Heel_T_Score	chr6	73562734	73598366	35.3597	-0.716576	23	['KCNQ5', 'KHDC1L']
Heel_T_Score	chr6	74959437	75003454	22.7815	-0.812321	22	['CD109', 'SLC17A5']
Heel_T_Score	chr6	107939415	107975768	60.5315	0.719459	20	['SOBP', 'SCML4']
Heel_T_Score	chr6	121764644	121860872	52.7061	-0.874636	52	['GJA1', 'TBC1D32']
Heel_T_Score	chr6	130473624	130518306	18.0158	0.757724	26	['SAMD3', 'L3MBTL3']
Heel_T_Score	chr6	131283911	131319233	119.485	-0.747294	15	['EPB41L2', 'SMLR1']
Heel_T_Score	chr6	133609408	133663156	394.209	-0.712574	37	['EYA4', 'RPS12']
Heel_T_Score	chr6	134143798	134176114	16.6611	-0.725525	17	['TCF21', 'TBPL1']
Heel_T_Score	chr6	136116045	136161508	24.5045	-0.659389	23	['PDE7B', 'AHI1']
Heel_T_Score	chr6	151899949	151940783	1757.97	0.734114	32	['CCDC170', 'ESR1']
Heel_T_Score	chr6	168157370	168194170	31.0505	-0.621121	20	['AFDN', 'HGC6.3']
Heel_T_Score	chr6	168396681	168426683	75.2001	-0.71938	25	['KIF25', 'HGC6.3']
Heel_T_Score	chr7	105456	135458	25.547	-0.76977	21	['FAM20C', 'PDGFA']
Heel_T_Score	chr7	25600896	25630898	34.2904	0.731527	36	['NPVF', 'C7orf31']
Heel_T_Score	chr7	28128488	28160564	22.8073	0.721471	16	['JAZF1', 'CREB5']
Heel_T_Score	chr7	37908847	37939737	129.347	-0.749797	30	['NME8', 'SFRP4']
Heel_T_Score	chr7	55532692	55571628	17.9657	0.760765	17	['VOPP1', 'LANCL2']
Heel_T_Score	chr7	128297174	128327450	21.6151	0.876589	18	['FAM71F2', 'FAM71F1']
Heel_T_Score	chr8	9019146	9053596	26.4978	-0.827149	19	['PPP1R3B', 'ERI1']
Heel_T_Score	chr8	13105330	13200325	41.9451	0.714097	91	['DLC1', 'KIAA1456']
Heel_T_Score	chr8	89386263	89424993	48.8293	0.953037	18	['MMP16', 'DCAF4L2']
Heel_T_Score	chr8	119066941	119110747	16.5568	-0.877805	25	['EXT1', 'SAMD12']
Heel_T_Score	chr9	16734681	16812461	40.8999	0.860197	65	['BNC2', 'CNTLN']
Heel_T_Score	chr9	16921080	17043235	55.8592	0.771696	92	['BNC2', 'CNTLN']
Heel_T_Score	chr9	18247125	18446787	39.7341	-0.782644	118	['ADAMTSL1', 'SH3GL2']
Heel_T_Score	chr9	18455724	18566247	32.2363	-0.813941	62	['ADAMTSL1', 'SAXO1']
Heel_T_Score	chr9	80610642	80643858	23.9111	-0.855063	17	['GNAQ', 'CEP78']
Heel_T_Score	chr9	80689729	80719731	20.0686	-0.808366	16	['GNAQ', 'CEP78']
Heel_T_Score	chr9	95685519	95715701	26.3097	-0.785726	15	['FGD3', 'ZNF484']
Heel_T_Score	chr9	96243836	96279911	36.902	-0.73052	20	['FAM120A', 'FAM120AOS']
Heel_T_Score	chr9	96881290	96921751	123.008	0.788571	19	['PTPDC1', 'ZNF169']
Heel_T_Score	chr9	96922678	96962070	124.767	0.910885	18	['PTPDC1', 'ZNF169']
Heel_T_Score	chr9	97021636	97065164	82.8664	0.673421	28	['ZNF169', 'NUTM2F']
Heel_T_Score	chr9	97299321	97405701	62.8231	0.75637	66	['FBP2', 'FBP1']
Heel_T_Score	chr9	98442822	98494529	23.0563	0.755123	29	['ERCC6L2', 'PTCH1']
Heel_T_Score	chr9	107958275	108016966	18.2286	-0.897887	36	['SLC44A1', 'FSD1L']
Heel_T_Score	chr9	111370763	111400765	66.6248	0.711898	23	['ACTL7B', 'ACTL7A']
Heel_T_Score	chr9	136185808	136242260	20.8392	0.81624	36	['SURF6', 'MED22', 'RPL7A', 'SURF1', 'SURF2', 'SURF4']
Heel_T_Score	chr9	136247914	136322408	21.2779	0.838192	42	['STKLD1', 'REXO4', 'ADAMTS13']
MenopauseAge	chr1	3199730	3229732	17.5787	0.746785	18	['PRDM16', 'ARHGEF16']
MenopauseAge	chr1	169555846	169608113	19.7927	0.760972	49	['SELP', 'F5']
MenopauseAge	chr1	169635802	169728146	31.4755	0.947359	72	['SELL', 'SELE']
MenopauseAge	chr1	169732454	169783080	24.0571	0.842801	27	['METTL18', 'C1orf112']
MenopauseAge	chr1	169787110	169873192	25.6593	0.978735	55	['C1orf112', 'SCYL3']
MenopauseAge	chr1	169877659	169908330	26.8552	0.955069	15	['KIFAP3', 'SCYL3']
MenopauseAge	chr1	169978464	170008466	23.6848	0.92989	15	['KIFAP3', 'METTL11B']
MenopauseAge	chr1	170026950	170073103	23.5584	0.880387	24	['KIFAP3', 'METTL11B']
MenopauseAge	chr1	199530342	199639270	21.8584	-0.778711	58	['NR5A2', 'ZNF281']
MenopauseAge	chr1	231465505	231504353	18.0566	0.961407	20	['EXOC8', 'SPRTN', 'EGLN1']
MenopauseAge	chr1	231513413	231552452	17.128	0.756352	20	['EGLN1', 'SPRTN']
MenopauseAge	chr10	13184609	13248867	29.769	-0.886947	41	['MCM10', 'OPTN']
MenopauseAge	chr10	37047989	37096825	15.4591	-0.685996	30	['ANKRD30A', 'MTRNR2L7']
MenopauseAge	chr10	70013050	70075213	17.8777	-0.754067	35	['PBLD', 'HNRNPH3']
MenopauseAge	chr11	110424239	110518540	17.0115	-0.637151	49	['ARHGAP20', 'FDX1']
MenopauseAge	chr12	10841797	10871799	48.7874	0.736112	17	['YBX3', 'STYK1']
MenopauseAge	chr12	70245362	70343403	15.2998	-0.812756	83	['MYRFL', 'RAB3IP']
MenopauseAge	chr15	63870697	63915519	21.461	0.898613	19	['USP3', 'FBXL22', 'HERC1']
MenopauseAge	chr15	83519419	83549421	16.9464	-0.782309	20	['HOMER2', 'WHAMM']
MenopauseAge	chr16	89952395	90015686	51.0982	0.907757	34	['TCF25', 'MC1R', 'TUBB3', 'DEF8']
MenopauseAge	chr16	90100729	90153740	15.1695	0.767928	32	['GAS8', 'PRDM7']
MenopauseAge	chr17	43868101	43925455	15.3586	-0.80432	28	['CRHR1-IT1-CRHR1', 'CRHR1', 'SPPL2C']
MenopauseAge	chr18	72959305	73005273	15.7418	0.802337	24	['TSHZ1', 'ZADH2']
MenopauseAge	chr19	956931	987248	40.8679	0.738165	21	['ARID3A', 'WDR18']
MenopauseAge	chr19	33393975	33427848	19.4358	0.72913	17	['CEP89', 'SLC7A9']
MenopauseAge	chr19	56146204	56193559	17.2482	0.681813	32	['ZNF580', 'ZNF581', 'CCDC106', 'U2AF2', 'EPN1']
MenopauseAge	chr2	32750842	32780844	26.239	-0.728543	15	['BIRC6', 'TTC27']
MenopauseAge	chr2	67372719	67545379	77.2922	-0.869322	107	['ETAA1', 'MEIS1']
MenopauseAge	chr2	67593482	67634656	94.0299	-0.896989	21	['ETAA1', 'C1D']
MenopauseAge	chr2	67658778	67910976	51.8846	-0.890507	179	['ETAA1', 'C1D']
MenopauseAge	chr2	172836500	172868809	17.0627	-0.709594	15	['HAT1', 'METAP1D']
MenopauseAge	chr20	62185858	62224881	15.7784	0.773267	28	['FNDC11', 'HELZ2', 'GMEB2']
MenopauseAge	chr21	36407476	36449174	15.2162	0.673205	24	['RUNX1', 'CLIC6']
MenopauseAge	chr3	52703278	52757413	18.1391	-0.900445	24	['PBRM1', 'GNL3', 'GLT8D1', 'SPCS1', 'NEK4']
MenopauseAge	chr3	126665353	126695719	22.319	-0.851002	18	['CHCHD6', 'PLXNA1']
MenopauseAge	chr3	135711677	135741679	27.0036	0.912987	15	['PPP2R3A', 'MSL2']
MenopauseAge	chr5	53262264	53329757	16.1266	-0.821478	40	['ARL15', 'NDUFS4']
MenopauseAge	chr5	149948095	149978097	15.8914	-0.944772	16	['SYNPO', 'NDST1']
MenopauseAge	chr6	11091833	11133718	16.4544	-0.876495	20	['SMIM13', 'ERVFRD-1']
MenopauseAge	chr6	11155618	11185620	16.4885	-0.708741	23	['NEDD9', 'SMIM13']
MenopauseAge	chr7	56032213	56077135	25.9152	0.711841	23	['GBAS', 'PSPH']
MenopauseAge	chr7	129376156	129409491	15.3335	-0.722737	18	['NRF1', 'UBE2H']
MenopauseAge	chr9	16743774	16829564	17.0082	0.768147	73	['BNC2', 'CNTLN']
MenopauseAge	chr9	96243836	96279911	18.6279	0.872916	20	['FAM120A', 'FAM120AOS']
MorningPerson	chr1	3325233	3381493	17.7763	0.838703	27	['PRDM16', 'ARHGEF16']
MorningPerson	chr1	4678929	4723162	20.7071	-0.707131	34	['AJAP1', 'C1orf174']
MorningPerson	chr1	21045354	21075356	38.7295	-0.748608	16	['SH2D5', 'HP1BP3']
MorningPerson	chr1	150658682	150698512	31.3163	-0.802951	22	['GOLPH3L', 'HORMAD1']
MorningPerson	chr1	193067147	193105029	18.8182	-0.76444	16	['GLRX2', 'CDC73']
MorningPerson	chr1	196368599	196402809	18.9817	-0.86531	17	['KCNT2', 'CFH']
MorningPerson	chr10	8598768	8634848	15.8746	-0.802369	21	['GATA3', 'TAF3']
MorningPerson	chr10	37045219	37122255	20.1888	0.64219	45	['ANKRD30A', 'MTRNR2L7']
MorningPerson	chr10	70613580	70646783	15.5212	0.763382	18	['STOX1', 'DDX50']
MorningPerson	chr10	70820344	70899861	18.8634	0.959211	38	['SRGN', 'VPS26A']
MorningPerson	chr10	72833899	72867735	17.2067	-0.738083	20	['UNC5B', 'PCBD1']
MorningPerson	chr10	124951515	124981517	15.8062	-0.71887	17	['BUB3', 'HMX2']
MorningPerson	chr10	125056877	125158668	32.6064	-0.736151	75	['BUB3', 'HMX2']
MorningPerson	chr10	126699198	126735788	30.4803	-0.743029	47	['CTBP2', 'ZRANB1']
MorningPerson	chr11	1571476	1611448	17.9997	0.888764	19	['DUSP8', 'KRTAP5-1']
MorningPerson	chr11	1613512	1643514	17.09	0.709931	27	['KRTAP5-2', 'KRTAP5-3']
MorningPerson	chr11	94701996	94737715	17.8557	-0.762553	16	['CWC15', 'KDM4D']
MorningPerson	chr12	39514360	39546466	47.2945	0.742485	15	['KIF21A', 'CPNE8']
MorningPerson	chr12	79023968	79054030	15.3562	0.716966	18	['SYT1', 'NAV3']
MorningPerson	chr12	118448343	118480820	15.2646	0.720386	19	['RFC5', 'WSB2']
MorningPerson	chr13	40949571	41019048	16.8477	0.70773	52	['FOXO1', 'MRPS31']
MorningPerson	chr14	40975115	41007590	28.0646	-0.99542	16	['LRFN5', 'FBXO33']
MorningPerson	chr15	85326857	85362114	16.2974	0.758999	18	['ZNF592', 'ALPK3']
MorningPerson	chr15	85595937	85633841	15.3688	-0.728962	18	['PDE8A', 'SLC28A1']
MorningPerson	chr15	101133333	101163335	19.5293	0.741787	17	['LINS1', 'ASB7']
MorningPerson	chr17	49958933	50034314	25.9855	-0.767783	40	['CA10', 'UTP18']
MorningPerson	chr17	50165943	50195945	27.0931	-0.770242	15	['CA10', 'UTP18']
MorningPerson	chr17	50267832	50349924	17.0486	-0.755496	51	['CA10', 'C17orf112']
MorningPerson	chr17	76216293	76277244	16.5739	-0.724293	42	['BIRC5', 'TMEM235']
MorningPerson	chr19	56186136	56216817	15.2615	0.845784	16	['EPN1', 'U2AF2']
MorningPerson	chr2	48564776	48618483	15.4559	-0.800778	24	['FOXN2', 'PPP1R21']
MorningPerson	chr2	101673053	101709923	17.876	-0.736547	18	['TBC1D8', 'RPL31']
MorningPerson	chr2	137394888	137434386	15.3437	0.663909	28	['THSD7B', 'CXCR4']
MorningPerson	chr2	137533442	137570224	16.2958	0.71679	22	['THSD7B', 'CXCR4']
MorningPerson	chr2	137586779	137648093	17.2208	0.716682	59	['THSD7B', 'CXCR4']
MorningPerson	chr2	140791640	140832541	17.6837	-0.717118	23	['LRP1B', 'NXPH2']
MorningPerson	chr2	141549485	141598206	16.9538	0.732891	22	['LRP1B', 'NXPH2']
MorningPerson	chr2	161742271	161784453	20.3004	0.690156	29	['TANK', 'PSMD14']
MorningPerson	chr2	161857324	161972416	25.64	0.74254	70	['TANK', 'PSMD14']
MorningPerson	chr2	239292973	239382296	107.28	-0.929734	49	['TRAF3IP1', 'ASB1']
MorningPerson	chr2	239398170	239456308	74.4614	-0.984414	28	['ASB1', 'TRAF3IP1']
MorningPerson	chr2	239457097	239488435	62.3989	-0.787528	17	['ASB1', 'TRAF3IP1']
MorningPerson	chr3	2414765	2455134	25.7434	-0.720706	28	['CNTN4', 'IL5RA']
MorningPerson	chr3	2518115	2599376	26.7517	-0.727728	50	['CNTN4', 'IL5RA']
MorningPerson	chr3	52319591	52374678	16.1098	0.760227	26	['GLYCTK', 'DNAH1']
MorningPerson	chr3	62658290	62693836	16.3944	0.70826	33	['CADPS', 'FEZF2']
MorningPerson	chr3	62699873	62732993	16.1234	0.711064	47	['CADPS', 'FEZF2']
MorningPerson	chr3	62732995	62762997	15.992	0.750964	20	['CADPS', 'FEZF2']
MorningPerson	chr5	151640202	151701722	37.7512	0.863454	32	['NMUR2', 'GLRA1']
MorningPerson	chr5	151745423	151793214	38.2295	0.927891	24	['NMUR2', 'GLRA1']
MorningPerson	chr5	151826774	151931514	48.5739	0.880868	52	['NMUR2', 'GLRA1']
MorningPerson	chr5	152345492	152390478	34.3126	0.896602	19	['GRIA1', 'NMUR2']
MorningPerson	chr5	152478626	152522916	45.7544	0.737508	21	['GRIA1', 'NMUR2']
MorningPerson	chr5	152561058	152597826	45.1261	0.959118	17	['GRIA1', 'FAM114A2']
MorningPerson	chr6	41758733	41788735	18.5391	0.71112	15	['USP49', 'TOMM6']
MorningPerson	chr6	54706615	54752431	30.685	-0.744518	31	['FAM83B', 'HCRTR2']
MorningPerson	chr6	165246807	165277895	23.2247	-0.844643	16	['C6orf118', 'PDE10A']
MorningPerson	chr7	50443444	50497012	18.9721	-0.785714	26	['IKZF1', 'FIGNL1']
MorningPerson	chr7	50502269	50564880	26.1274	-0.802242	42	['FIGNL1', 'DDC']
MorningPerson	chr7	50565834	50651018	43.0402	-0.79335	70	['DDC', 'GRB10']
MorningPerson	chr7	50664360	50742564	32.4752	-0.737164	70	['GRB10', 'DDC']
MorningPerson	chr7	50878853	50909054	15.8022	-0.71586	22	['GRB10', 'COBL']
MorningPerson	chr7	52902244	52999807	19.4216	-0.769178	56	['POM121L12', 'COBL']
MorningPerson	chr8	21409288	21476580	17.4073	-0.807493	39	['GFRA2', 'DOK2']
MorningPerson	chr8	76381969	76437757	18.0532	-0.702003	31	['HNF4G', 'CRISPLD1']
MorningPerson	chr9	83250247	83281060	17.5955	0.788496	16	['TLE4', 'TLE1']
Sunburn	chr1	184730262	184780072	15.9704	0.789618	33	['FAM129A', 'EDEM3']
Sunburn	chr1	184806044	184862411	16.0601	0.749799	43	['FAM129A', 'EDEM3']
Sunburn	chr1	189232253	189264521	20.2365	-0.984052	15	['BRINP3', 'PLA2G4A']
Sunburn	chr1	189292392	189322394	15.9321	-0.950991	15	['BRINP3', 'PLA2G4A']
Sunburn	chr1	189496365	189543480	15.7244	-0.961571	21	['BRINP3', 'PLA2G4A']
Sunburn	chr1	199239951	199294331	21.6551	-0.695269	29	['PTPRC', 'NR5A2']
Sunburn	chr11	25136040	25177545	17.3647	-0.681845	26	['LUZP2', 'ANO3']
Sunburn	chr11	88503013	88543495	81.6583	0.760835	21	['GRM5', 'TYR']
Sunburn	chr12	24692602	24722604	16.6946	-0.712714	18	['SOX5', 'BCAT1']
Sunburn	chr12	40939281	41002568	16.0665	-0.800668	41	['MUC19', 'CNTN1']
Sunburn	chr12	96383169	96482567	36.5275	-0.709097	77	['HAL', 'LTA4H']
Sunburn	chr15	85661755	85695021	15.9401	-0.750916	17	['PDE8A', 'GOLGA6L3']
Sunburn	chr16	89152456	89185171	68.1236	-0.767463	16	['ACSF3', 'CDH15']
Sunburn	chr16	89641629	89671631	964.326	0.72092	15	['CPNE7', 'DPEP1']
Sunburn	chr16	89705829	89735831	795.815	0.714659	17	['CHMP1A', 'SPATA33']
Sunburn	chr16	89952395	89982397	1021.85	0.758572	15	['TCF25', 'MC1R']
Sunburn	chr2	142321102	142351104	18.0413	0.727133	16	['LRP1B', 'KYNU']
Sunburn	chr2	161874191	161972416	26.4576	0.782589	62	['TANK', 'PSMD14']
Sunburn	chr3	52723163	52757413	18.1646	0.803965	17	['GNL3', 'GLT8D1', 'SPCS1', 'NEK4']
Sunburn	chr3	52810460	52843628	22.2284	-0.722918	20	['ITIH1', 'ITIH3']
Sunburn	chr6	41758320	41788735	63.7906	0.789384	16	['USP49', 'TOMM6']
Sunburn	chr6	41900517	41943382	41.1368	0.748315	22	['BYSL', 'CCND3']
Sunburn	chr7	24168111	24264469	18.7766	-0.811673	66	['NPY', 'STK31']
Sunburn	chr7	28116414	28160564	32.1228	0.716431	22	['JAZF1', 'CREB5']
Sunburn	chr8	123927723	123959222	15.9393	-0.729238	16	['ZHX2', 'DERL1']
Sunburn	chr8	132012182	132050562	18.0566	0.782956	19	['ADCY8', 'ASAP1']
Sunburn	chr9	16641651	16787775	60.0362	0.827407	104	['BNC2', 'CNTLN']
Sunburn	chr9	16879138	16926666	211.237	-0.704922	30	['BNC2', 'CNTLN']
Sunburn	chr9	86816934	86937777	16.4365	-0.758237	120	['SLC28A3', 'RMI1']
WBCCount	chr1	10478293	10517710	33.3449	-0.843956	23	['PGD', 'CENPS', 'APITD1-CORT', 'CORT']
WBCCount	chr1	26624632	26673391	15.5299	-0.747014	32	['UBXN11', 'CD52', 'AIM1L']
WBCCount	chr1	35277387	35322201	27.0764	-0.88542	23	['SMIM12', 'DLGAP3']
WBCCount	chr1	56706532	56751013	25.3069	0.775444	22	['PLPP3', 'PRKAA2']
WBCCount	chr1	150780363	150810365	22.5464	0.794465	15	['CTSK', 'ARNT']
WBCCount	chr1	161653721	161737204	52.2686	-0.750538	88	['FCRLA', 'FCRLB', 'DUSP12', 'ATF6']
WBCCount	chr1	166803564	166843957	37.7598	-0.715187	28	['POGK', 'TADA1']
WBCCount	chr1	203622604	203684371	46.0742	-0.852986	35	['ATP2B4', 'LAX1']
WBCCount	chr1	206650050	206695303	15.7585	0.693603	30	['IKBKE', 'RASSF5']
WBCCount	chr1	210435616	210490254	15.364	0.889659	32	['HHAT', 'SERTAD4']
WBCCount	chr1	225855228	225924815	54.0166	-0.724176	37	['ENAH', 'SRP9']
WBCCount	chr1	225929163	225960051	54.1887	-0.737281	16	['SRP9', 'EPHX1']
WBCCount	chr1	234750987	234797449	19.1923	-0.685524	36	['IRF2BP2', 'TARBP1']
WBCCount	chr10	24774483	24833152	15.5039	-0.706402	45	['KIAA1217', 'ARHGAP21']
WBCCount	chr10	30404505	30449481	19.1214	0.786596	22	['KIAA1462', 'MTPAP']
WBCCount	chr10	71160570	71282849	21.6374	-0.734448	72	['HK1', 'TACR2', 'TSPAN15']
WBCCount	chr10	73466449	73496451	27.4649	-0.70784	17	['CDH23', 'C10orf105']
WBCCount	chr10	73550187	73588365	69.0544	0.712413	18	['CDH23', 'PSAP']
WBCCount	chr10	81917678	81964363	21.3601	-0.813939	29	['ANXA11', 'PLAC9']
WBCCount	chr10	88384330	88425251	16.5901	-0.82672	25	['OPN4', 'LDB3']
WBCCount	chr10	96777200	96833402	40.7555	0.885475	55	['CYP2C8', 'CYP2C9']
WBCCount	chr10	121234169	121280596	21.7044	0.726063	27	['RGS10', 'GRK5']
WBCCount	chr10	126177374	126235834	24.0865	0.745631	47	['LHPP', 'NKX1-2']
WBCCount	chr10	131185441	131218176	16.8059	0.753977	16	['MGMT', 'EBF3']
WBCCount	chr10	131396838	131428676	16.5722	-0.8265	18	['MGMT', 'EBF3']
WBCCount	chr10	134307194	134337196	18.6279	0.742698	15	['INPP5A', 'C10orf91']
WBCCount	chr11	350159	434167	22.1879	-0.643151	45	['B4GALNT4', 'PKP3', 'SIGIRR', 'ANO9']
WBCCount	chr11	11829514	11859516	17.6955	-0.787931	16	['USP47', 'DKK3']
WBCCount	chr11	55653236	55751453	27.2891	0.796789	71	['TRIM51', 'OR5W2', 'OR5I1', 'OR10AG1']
WBCCount	chr11	56072319	56102321	23.7072	0.741139	17	['OR8K3', 'OR8K1']
WBCCount	chr11	56156732	56212939	23.1111	0.736048	28	['OR5R1', 'OR8U1']
WBCCount	chr11	56366505	56396507	21.9361	0.740044	17	['OR5M1', 'OR5AP2']
WBCCount	chr11	56930868	56966765	18.1902	0.721207	25	['LRRC55', 'APLNR']
WBCCount	chr11	61441424	61491450	37.7082	0.72431	26	['DAGLA', 'MYRF']
WBCCount	chr11	96090623	96120625	19.0628	0.773697	16	['CCDC82', 'JRKL']
WBCCount	chr11	100406329	100471604	24.5956	-0.767607	41	['ARHGAP42', 'CNTN5']
WBCCount	chr11	100517670	100547672	43.0874	-0.717126	16	['ARHGAP42', 'CNTN5']
WBCCount	chr11	117073080	117111652	18.4633	-0.740227	19	['TAGLN', 'PCSK7', 'RNF214']
WBCCount	chr11	118138695	118183617	26.2093	0.7052	24	['CD3E', 'MPZL2']
WBCCount	chr11	122913124	122958495	20.7253	-0.804906	23	['HSPA8', 'CLMP']
WBCCount	chr12	3386838	3462151	23.6575	0.698618	55	['TSPAN9', 'PRMT8']
WBCCount	chr12	26357256	26390711	41.3989	-0.733595	22	['SSPN', 'BHLHE41']
WBCCount	chr12	40746929	40787543	16.9151	0.784708	25	['LRRK2', 'MUC19']
WBCCount	chr12	40953963	41001119	20.9737	0.682057	34	['MUC19', 'CNTN1']
WBCCount	chr12	48171736	48219804	33.9621	-0.725502	30	['SLC48A1', 'HDAC7']
WBCCount	chr12	96031201	96074128	18.6944	-0.735859	23	['NTN4', 'USP44']
WBCCount	chr12	111370294	111425537	226.403	0.912247	26	['MYL2', 'CCDC63']
WBCCount	chr12	113335794	113495096	25.1562	0.898624	100	['RPH3A', 'OAS1', 'OAS3', 'OAS2']
WBCCount	chr12	117038366	117073193	16.1572	-0.734651	16	['MAP1LC3B2', 'C12orf49']
WBCCount	chr12	121159897	121219003	33.8282	0.178164	33	['UNC119B', 'ACADS', 'SPPL3']
WBCCount	chr12	121605143	121642458	18.2782	-0.794404	22	['P2RX7', 'P2RX4']
WBCCount	chr12	121651474	121710522	20.3581	-0.803283	37	['P2RX4', 'CAMKK2']
WBCCount	chr13	27837567	27926686	19.8916	-0.789692	46	['RASL11A', 'RPL21']
WBCCount	chr13	28979653	29012702	20.3284	0.816904	19	['FLT1', 'PAN3']
WBCCount	chr13	42818398	42863853	21.1996	0.735141	26	['AKAP11', 'DGKH']
WBCCount	chr13	42880164	42917285	22.1926	0.779994	23	['AKAP11', 'DGKH']
WBCCount	chr13	74579532	74609659	22.0581	0.722347	17	['KLF12', 'KLF5']
WBCCount	chr13	110426481	110456598	15.6523	0.728994	16	['IRS2', 'COL4A1']
WBCCount	chr13	110994053	111063894	18.8669	0.801081	46	['COL4A2', 'COL4A1']
WBCCount	chr13	114880563	114917304	17.505	-0.679417	17	['RASA3', 'CDC16']
WBCCount	chr14	35733034	35777666	19.3301	0.783027	23	['KIAA0391', 'PSMA6']
WBCCount	chr14	35807263	35849558	28.2545	-0.743352	22	['PSMA6', 'NFKBIA']
WBCCount	chr14	55489512	55523191	32.4353	0.915462	15	['WDHD1', 'SOCS4', 'MAPK1IP1L']
WBCCount	chr14	69235913	69304312	53.8169	0.887124	33	['ZFP36L1', 'ACTN1']
WBCCount	chr15	41767682	41819694	40.5807	0.753125	31	['RTF1', 'ITPKA', 'LTK', 'RPAP1']
WBCCount	chr15	47961278	48050685	15.7617	-0.530006	45	['SEMA6D', 'SLC24A5']
WBCCount	chr15	90983062	91013064	32.09	-0.832713	15	['IQGAP1', 'CRTC3']
WBCCount	chr16	3462422	3502576	22.0637	0.804403	18	['ZNF597', 'NAA60']
WBCCount	chr16	9013643	9058542	33.4558	-0.910464	19	['USP7', 'CARHSP1']
WBCCount	chr16	89705829	89735831	17.3431	-0.720559	17	['CHMP1A', 'SPATA33']
WBCCount	chr17	4520383	4560581	21.0433	0.721328	19	['ALOX15', 'SMTNL2']
WBCCount	chr17	4593050	4676236	43.8165	0.8464	46	['PELP1', 'ARRB2', 'MED11', 'CXCL16', 'ZMYND15', 'TM4SF5']
WBCCount	chr17	43868101	43925455	29.1902	0.961465	28	['CRHR1-IT1-CRHR1', 'CRHR1', 'SPPL2C']
WBCCount	chr17	76238593	76277244	36.3959	-0.837815	24	['TMEM235', 'BIRC5']
WBCCount	chr18	60096807	60177791	34.7628	-0.749132	46	['ZCCHC2', 'TNFRSF11A']
WBCCount	chr18	60752086	60782088	25.5601	0.712999	17	['BCL2', 'PHLPP1']
WBCCount	chr19	1071041	1105803	54.9511	0.774881	21	['ARHGAP45', 'POLR2E', 'GPX4']
WBCCount	chr19	41215993	41250120	27.0785	0.820903	17	['COQ8B', 'ITPKC', 'C19orf54']
WBCCount	chr19	47829651	47892928	15.4103	0.949087	31	['C5AR2', 'DHX34']
WBCCount	chr2	37231487	37261489	33.9971	-0.823212	16	['HEATR5B', 'STRN']
WBCCount	chr2	37499562	37544747	15.3233	0.801686	28	['PRKD3', 'NDUFAF7']
WBCCount	chr2	68865809	68899666	29.5425	0.809452	17	['PROKR1', 'APLF']
WBCCount	chr2	162240776	162293427	20.2023	-0.815179	23	['PSMD14', 'TBR1']
WBCCount	chr2	162486453	162584341	16.8757	-0.967714	49	['SLC4A10', 'TBR1']
WBCCount	chr2	218247545	218386201	19.8337	-0.886373	84	['TNS1', 'TNP1']
WBCCount	chr2	218653730	218706759	19.8346	-0.724342	40	['TNS1', 'RUFY4']
WBCCount	chr2	238979674	239015306	28.7661	-0.755179	20	['SCLY', 'ESPNL']
WBCCount	chr20	4092165	4164950	43.0349	0.800603	53	['SMOX', 'ADRA1D']
WBCCount	chr20	10694169	10733551	40.6878	0.767812	22	['JAG1', 'SLX4IP']
WBCCount	chr20	55492805	55538633	15.5236	0.692815	32	['BMP7', 'TFAP2C']
WBCCount	chr20	62193874	62224881	27.8161	-0.708303	20	['HELZ2', 'GMEB2']
WBCCount	chr21	31445584	31490355	17.805	-0.706898	20	['CLDN17', 'CLDN8']
WBCCount	chr21	36991142	37056529	20.5327	0.712583	36	['SETD4', 'CBR1']
WBCCount	chr21	37488020	37533362	15.3335	-0.727518	22	['CBR3', 'DOPEY2']
WBCCount	chr22	17485034	17515036	41.6877	0.748335	19	['GAB4', 'IL17RA']
WBCCount	chr22	20185511	20224487	23.5118	0.639714	23	['RTN4R', 'CCDC188']
WBCCount	chr22	25068912	25147558	23.415	0.747564	40	['PIWIL3', 'GGT1']
WBCCount	chr22	50166913	50198162	16.8084	-0.804794	15	['BRD1', 'ZBED4']
WBCCount	chr3	17163777	17213623	19.23	0.629557	28	['TBC1D5', 'PLCL2']
WBCCount	chr3	18691856	18724522	40.1018	-0.722786	17	['SATB1', 'LOC339862']
WBCCount	chr3	18750027	18780978	56.9965	-0.744186	16	['SATB1', 'KCNH8']
WBCCount	chr3	20081108	20167772	32.8627	-0.810887	57	['KAT2B', 'PP2D1']
WBCCount	chr3	20197187	20243770	32.8879	-0.901565	24	['SGO1', 'KAT2B']
WBCCount	chr3	20555371	20606894	17.3131	-0.803628	22	['SGO1', 'KAT2B']
WBCCount	chr3	46472251	46518214	22.611	-0.76011	29	['LTF', 'CCRL2']
WBCCount	chr3	46738575	46783474	41.4337	-0.800182	24	['TMIE', 'PRSS50', 'PRSS46']
WBCCount	chr3	52328677	52367864	15.78	0.755671	18	['GLYCTK', 'DNAH1']
WBCCount	chr3	52426861	52458280	19.7731	0.819517	17	['DNAH1', 'BAP1', 'PHF7']
WBCCount	chr3	52486449	52543292	29.7996	0.901214	31	['TNNC1', 'NISCH', 'STAB1']
WBCCount	chr3	52816007	52848805	26.06	0.752715	22	['ITIH1', 'ITIH3', 'ITIH4']
WBCCount	chr3	128230707	128270064	31.3421	-0.799725	15	['GATA2', 'DNAJB8']
WBCCount	chr3	128333012	128373753	155.541	0.696791	24	['RPN1', 'RAB7A']
WBCCount	chr4	3368672	3398674	45.1799	-0.745502	15	['RGS12', 'HGFAC']
WBCCount	chr4	28207983	28269938	15.4583	0.809423	38	['STIM2', 'TBC1D19']
WBCCount	chr4	38533185	38648297	79.2723	-0.823889	70	['KLF3', 'TLR10']
WBCCount	chr4	38671403	38830502	80.2691	-0.692711	103	['KLF3', 'TLR10', 'TLR1', 'TLR6']
WBCCount	chr4	38857211	38906173	22.337	-0.73332	26	['TLR6', 'FAM114A1']
WBCCount	chr4	57795319	57865657	118.703	0.738544	38	['REST', 'NOA1', 'POLR2B']
WBCCount	chr4	83517577	83552306	178.826	0.750268	21	['SCD5', 'TMEM150C']
WBCCount	chr4	83781076	83829018	36.4321	-0.92899	24	['SEC31A', 'THAP9']
WBCCount	chr4	83833386	83863388	35.916	-0.803039	15	['THAP9', 'LIN54']
WBCCount	chr4	83874845	83921408	37.9665	-0.681295	22	['LIN54', 'THAP9']
WBCCount	chr4	106176678	106207457	27.2829	-0.871919	15	['TET2', 'PPA2']
WBCCount	chr4	145005542	145051611	55.431	-0.684649	19	['GYPA', 'GYPB']
WBCCount	chr4	152792557	152823893	18.5649	0.707672	21	['GATB', 'FAM160A1']
WBCCount	chr4	157607191	157664843	21.2106	-0.928334	29	['PDGFC', 'GLRB']
WBCCount	chr4	169265299	169323389	18.1851	-0.727235	34	['DDX60L', 'DDX60']
WBCCount	chr5	34502719	34548788	25.5308	-0.734493	34	['RAI14', 'TTC23L']
WBCCount	chr5	39518235	39587134	24.4244	-0.776691	40	['DAB2', 'C9']
WBCCount	chr5	101975900	102005902	30.6916	-0.720232	16	['PAM', 'SLCO6A1']
WBCCount	chr5	102418407	102457913	17.1669	-0.930407	20	['GIN1', 'PPIP5K2']
WBCCount	chr5	131737618	131784174	159.133	0.724166	29	['SLC22A5', 'IRF1']
WBCCount	chr6	22411159	22441161	18.4556	-0.710013	15	['PRL', 'HDGFL1']
WBCCount	chr6	42009283	42055291	40.8986	0.793502	34	['CCND3', 'TAF8']
WBCCount	chr6	45559148	45606177	41.2254	0.895327	22	['RUNX2', 'SUPT3H']
WBCCount	chr6	69595279	69656096	16.6211	0.591093	32	['ADGRB3', 'LMBRD1']
WBCCount	chr6	69703156	69753395	19.3459	0.760282	31	['ADGRB3', 'LMBRD1']
WBCCount	chr6	121764644	121860872	34.2295	0.823261	52	['GJA1', 'TBC1D32']
WBCCount	chr6	130453167	130527136	19.7838	0.772981	47	['L3MBTL3', 'SAMD3']
WBCCount	chr6	135242816	135275303	111.125	-0.847548	17	['ALDH8A1', 'HBS1L']
WBCCount	chr6	136092628	136160197	19.8809	-0.71435	36	['PDE7B', 'AHI1']
WBCCount	chr7	6407554	6496624	18.9686	0.768463	53	['RAC1', 'DAGLB']
WBCCount	chr7	8006568	8048518	49.213	-0.786117	21	['GLCCI1', 'UMAD1']
WBCCount	chr7	63751978	63781980	19.679	-0.726666	15	['ZNF736', 'ZNF679']
WBCCount	chr7	64070697	64116511	20.0435	-0.607902	24	['ZNF107', 'ZNF680']
WBCCount	chr8	13099703	13158966	16.1869	0.670047	44	['DLC1', 'KIAA1456']
WBCCount	chr8	66918618	66950288	25.9234	-0.743994	16	['DNAJC5B', 'TRIM55']
WBCCount	chr8	103646340	103716666	15.9952	-0.707116	44	['KLF10', 'ODF1']
WBCCount	chr8	104307864	104340334	16.3127	0.758209	16	['FZD6', 'CTHRC1']
WBCCount	chr9	91505858	91535860	79.8396	-0.729994	16	['C9orf47', 'S1PR3']
WBCCount	chr9	93884623	93997932	45.6273	-0.657772	58	['AUH', 'NFIL3']
WBCCount	chr9	96728771	96758773	18.9957	0.731211	15	['BARX1', 'PTPDC1']
WBCCount	chr9	96888467	96921751	23.384	0.807983	16	['PTPDC1', 'ZNF169']
WBCCount	chr9	96922678	96962070	23.3038	0.873417	18	['PTPDC1', 'ZNF169']
WBCCount	chr9	112630297	112688503	57.0282	0.764374	37	['PALM2', 'PALM2-AKAP2']
WBCCount	chr9	112726695	112758691	69.5689	0.75911	18	['PALM2-AKAP2', 'PALM2']
WBCCount	chr9	113808367	113843759	62.595	-0.742313	20	['LPAR1', 'MUSK']
WBCCount	chr9	114566849	114621411	35.8502	-0.347606	35	['C9orf84', 'UGCG']
WBCCount	chr9	130150993	130182390	20.7116	-0.723637	15	['GARNL3', 'SLC2A8']
WBCCount	chr9	130470616	130501915	15.4347	-0.738336	21	['CFAP157', 'PTRH1', 'TTC16', 'TOR2A', 'SH2D3C']
WBCCount	chr9	139975528	140025517	31.1264	0.732469	26	['UAP1L1', 'MAN1B1', 'DPP7']
